# Supplementary material for: Understanding the molecular mechanisms underlying graft success in grapevine
Source: BMC Plant Biol. 2019 Sep 11;19:396. doi: 10.1186/s12870-019-1967-8 (PMC6737599; doi:10.1186/s12870-019-1967-8)
Supplement: Supplementary file 4 — MicroRNAs selected for qPCR analysis, their annotated potential targets, and respective functions. (XLSX 75 kb) [file 12870_2019_1967_MOESM4_ESM.xlsx]

## Sheet: All TF targets 
		Grimplet annotation	Functional category	More compatible TN21/110R at 80DAG (Normalized counts)	Less compatible TN112/110R at 80DAG (Normalized counts)	log2FDC	pvalue	FDR	psRNATArgets Expectation
vvi-mir159c	VIT_19s0090g00590	Myb domain protein 101	Regulation of gene expression	1.79769	2.14685	-0.25608	1	1	1.5
	VIT_13s0067g01630	Myb domain protein 65	Regulation of gene expression	97.0305	90.9752	0.0929643	0.916775	1	2
	VIT_07s0104g01620	Zinc finger (C2H2 type) MAGPIE	Regulation of gene expression	82.9505	61.3554	0.435061	0.283704	1	2
	VIT_00s0226g00040	Myb family	Regulation of gene expression	190.449	195.669	-0.0390084	0.967927	1	2.5
	VIT_02s0025g01700	RNA polymerase II transcriptional coactivator KELP	Regulation of gene expression	214.044	228.685	-0.0954535	0.855033	1	3
	VIT_00s0226g00070	Protein shoot gravitropism 7	Regulation of gene expression	0.455087	0.420338	0.114592	1	1	3
	VIT_06s0009g02480	Myb domain protein 65	Regulation of gene expression	21.9647	28.76	-0.388873	0.682342	1	3.5
	VIT_11s0016g04940	Zinc finger (CCCH-type) family protein	Regulation of gene expression	42.5865	51.625	-0.277672	0.361743	1	3.5
	VIT_18s0122g00380	Squamosa promoter binding protein 14 (SPL14)	Regulation of gene expression	619.373	695.118	-0.166449	0.514032	1	4
	VIT_13s0067g01630	Myb domain protein 65	Regulation of gene expression	97.0305	90.9752	0.0929643	0.916775	1	4.5
vvi-mir160c	VIT_06s0004g02750	Auxin response factor 16	Hormone Signaling	73.0638	66.0134	0.146398	0.6465	1	0
	VIT_13s0019g04380	Auxin response factor 10	Hormone Signaling	44.712	56.1529	-0.328698	0.442856	1	0
	VIT_18s0001g04180	Auxin response factor ARF17	Hormone Signaling	103.638	88.0106	0.235799	0.369837	1	0.5
	VIT_08s0040g01810	Auxin response factor 10	Hormone Signaling	73.3462	97.382	-0.408933	0.345042	1	0.5
	VIT_07s0141g00610	Zinc finger (C3HC4-type ring finger)	Regulation of gene expression	377.9	343.616	0.137208	0.546071	1	3.5
	VIT_11s0016g01480	Nuclear transcription factor Y subunit A-3	Regulation of gene expression	87.6487	132.633	-0.597637	0.0815555	1	4.5
	VIT_13s0019g04940	KOW domain-containing factor family protein	Regulation of gene expression	173.551	165.616	0.0675153	0.668663	1	5
	VIT_03s0017g01810	far-red impaired response 1	Regulation of gene expression	140.032	158.275	-0.17668	0.562388	1	5
	VIT_17s0000g01550	AAA-type ATPase	Regulation of gene expression	477.499	542.453	-0.184001	0.43118	1	5
vvi-mir166a	VIT_09s0002g03740	Homeobox gene 8	Regulation of gene expression	427.263	343.062	0.316652	0.185761	1	0.5
	VIT_13s0019g04320	Homeodomain-leucine zipper protein Revoluta (REV)	Regulation of gene expression	82.088	91.4233	-0.15539	0.664916	1	1
	VIT_10s0003g04670	Homeobox-leucine zipper transcription factor PHABULOSA	Regulation of gene expression	58.3149	68.2337	-0.226619	0.698802	1	1
	VIT_04s0008g03250	Homeobox gene 8	Regulation of gene expression	166.37	183.442	-0.140934	0.693377	1	1
	VIT_06s0004g02800	Homeodomain-leucine zipper protein Revoluta (REV)	Regulation of gene expression	75.9125	45.2012	0.747975	0.0284341	0.791075	1
	VIT_14s0030g02200	BZIP transcription factor BZO2H1	Regulation of gene expression	431.093	448.6	-0.0574282	0.8927	1	3.5
	VIT_13s0019g03780	Lateral organ boundaries protein 11	Regulation of gene expression	5.37488	3.88721	0.467495	0.727963	1	3.5
	VIT_03s0017g01830	FAR1-related sequence 2	Regulation of gene expression	44.0419	55.3947	-0.330872	0.520068	1	4
	VIT_15s0024g00350	BTAF1 RNA polymerase II, B-TFIID transcription factor-associated	Regulation of gene expression	80.5444	82.2632	-0.030462	0.985762	1	4
	VIT_06s0004g02920	YrdC	Regulation of gene expression	60.5199	58.9887	0.0369706	0.953772	1	4.5
	VIT_10s0003g00350	NAC domain-containing protein 73	Regulation of gene expression	2.44245	2.14685	0.186108	0.835637	1	4.5
	VIT_12s0028g03050	NAC domain-containing protein 73	Regulation of gene expression	45.1403	42.495	0.0871211	0.871143	1	4.5
	VIT_07s0104g01460	Zinc finger (CCCH-type) family protein	Regulation of gene expression	41.3159	31.9005	0.373119	0.275058	1	4.5
	VIT_00s0494g00010	Growth-regulating factor 1	Regulation of gene expression	2.47465	4.30153	-0.797624	0.578429	1	4.5
	VIT_16s0098g01830	Transcription factor jumonji (jmjC) domain-containing protein	Regulation of gene expression	119.981	82.7877	0.535321	0.0488866	0.964613	5
	VIT_06s0004g07210	CCT motif constans-like	Regulation of gene expression	0.898844	2.11735	-1.23612	0.533122	1	5
	VIT_00s1314g00010	Basic helix-loop-helix (bHLH) family	Regulation of gene expression	1.78815	1.76986	0.014826	1	1	5
vvi-mir168	VIT_17s0053g00680	Argonaute protein (AGO1)	Regulation of gene expression	448.648	499.298	-0.154316	0.479867	1	2.5
	VIT_18s0001g06640	Zinc finger (C3HC4-type ring finger)	Regulation of gene expression	2.93153	1.72651	0.763791	0.810725	1	4
	VIT_18s0072g00690	DNA-binding protein GT-1-related	Regulation of gene expression	27.0483	31.182	-0.205178	0.728529	1	5
vvi-mir482	VIT_18s0041g02180	LIM domain containing protein-like	Regulation of gene expression	14.553	17.4325	-0.260465	0.817693	1	2.5
	VIT_18s0041g02190	LIM domain containing protein-like	Regulation of gene expression	0.444651	0	inf	1	1	2.5
	VIT_15s0046g00340	Transcription factor jumonji (jmjC) domain-containing protein	Regulation of gene expression	83.2395	71.6096	0.217115	0.552552	1	3.5
	VIT_12s0057g01490	Telomere repeat binding protein 1	Regulation of gene expression	10.4939	6.51341	0.688064	0.27372	1	4
	VIT_18s0072g00670	GT2-like trihelix DNA-binding protein	Regulation of gene expression	29.7606	33.0127	-0.149618	0.729576	1	4.5
vvi-mir3623	VIT_17s0000g02000	IRE (incomplete root hair elongation)	Regulation of gene expression	99.7464	97.8277	0.0280226	0.808793	1	2
	VIT_02s0012g00270	Pleckstriny (PH) domain-containing protein	Regulation of gene expression	12.9381	15.2778	-0.239813	0.768821	1	4
	VIT_12s0035g01920	Methionine S-methyltransferase	Regulation of gene expression	16.5711	20.0292	-0.27344	0.491237	1	4.5
	VIT_02s0087g00800	Unknown protein	Regulation of gene expression	516.074	438.426	0.235243	0.306393	1	5
vvi-mir3632	VIT_06s0009g02120	Nuclear transcription factor Y subunit B related	Regulation of gene expression	27.4902	28.5245	-0.0532823	1	1	3
	VIT_06s0004g01740	Basic helix-loop-helix (bHLH) family	Regulation of gene expression	91.3159	84.7142	0.108264	0.748765	1	3
	VIT_16s0098g00350	SDG29 (SET Domain group 29)	Regulation of gene expression	13.2009	8.59524	0.619022	0.291854	1	4
vvi-mir3634	VIT_19s0085g00810	Glucan endo-1,3-beta-glucosidase precursor	Regulation of gene expression	0.899738	1.29052	-0.520374	0.798175	1	3.5
	VIT_14s0171g00210	Ankyrin	Regulation of gene expression	6.47205	8.64642	-0.41788	0.775416	1	4
	VIT_19s0015g00440	Nuclear transcription factor Y subunit B-3	Regulation of gene expression	163.48	129.949	0.331171	0.206653	1	4
	VIT_00s1287g00010	Nuclear transcription factor Y subunit B-3	Regulation of gene expression	70.4081	84.1686	-0.257539	0.507299	1	4
	VIT_00s0259g00180	Nuclear transcription factor Y subunit B-3	Regulation of gene expression	17.4392	8.29893	1.07134	0.0325225	0.845975	4
	VIT_18s0041g00270	R protein PRF disease resistance protein	Regulation of gene expression	12.2558	14.7118	-0.263509	0.915686	1	4.5
	VIT_00s0332g00090	Unknown protein	Regulation of gene expression	0.444651	0.420338	0.0811241	1	1	4.5
		Sum	67 transcripts	59.4174	57.5708

## Sheet: 159c_targets expression
V1	Grimplet annotation	Functional category	A II media	B II media	log2FDC	pvalue	FDR	Expectation
VIT_11s0016g05010	Lactoylglutathione lyase	Metabolism.Primary metabolism.Carbohydrate metabolism.Monosaccharide metabolism.Pyruvate metabolism	36.1238	28.3833	-0.347907	0.783073	1	1
VIT_19s0090g00590	Myb domain protein 101	Regulation overview.Regulation of gene expression.Regulation of transcription.Transcription factor.MYB family transcription factor	2.14685	1.79769	-0.25608	1	1	1.5
VIT_13s0067g01630	Myb domain protein 65	Regulation overview.Regulation of gene expression.Regulation of transcription.Transcription factor.MYB family transcription factor	90.9752	97.0305	0.0929643	0.916775	1	2
VIT_07s0104g01620	Zinc finger (C2H2 type) MAGPIE	Regulation overview.Regulation of gene expression.Regulation of transcription.Transcription factor.C2H2 family transcription factor	61.3554	82.9505	0.435061	0.283704	1	2
VIT_17s0000g07760	ER degradation enhancer, mannosidase alpha-like 1	Metabolism.Primary metabolism.Carbohydrate metabolism.Oligosaccharide metabolism.N-Glycan metabolism.N-Glycan biosynthesis	208.311	194.865	-0.0962598	0.698035	1	2
VIT_19s0014g01700	Unknown	Unknown	0	0.221879	inf	1	1	2.5
VIT_02s0025g00870	No hit	No hit	0.878009	2.22147	1.33921	0.392502	1	2.5
VIT_04s0008g01410	Ran-binding protein 1 RanBP1	Transport overview.Incompletely characterized transport systems.Recognized transporters of unknown biochemical mechanism.Nuclear pore complex	666.768	589.409	-0.177915	0.464872	1	2.5
VIT_00s0226g00040	Myb family	Regulation overview.Regulation of gene expression.Regulation of transcription.Transcription factor.MYB-related family transcription factor	195.669	190.449	-0.0390084	0.967927	1	2.5
VIT_03s0063g01380	Unknown protein	Unknown	1135.01	1602.5	0.497623	0.0360635	0.887903	2.5
VIT_19s0085g00510	DEAD box RNA helicase (RH10)	Metabolism.Primary metabolism.Nucleobase, nucleoside, nucleotide, nucleic acid metabolism.Nucleic acid metabolism.RNA metabolism.RNA processing.mRNA processing.mRNA splicing	114.262	96.0783	-0.250069	0.403325	1	3
VIT_14s0068g00340	Transcription initiation factor TFIID subunit 8	Metabolism.Primary metabolism.Nucleobase, nucleoside, nucleotide, nucleic acid metabolism.Nucleic acid metabolism.RNA metabolism.Basal transcription factors	66.1097	58.7875	-0.169353	0.588653	1	3
VIT_12s0028g03520	S-receptor kinase	Signaling.Signaling pathway.Protein kinase	3.43135	0.665636	-2.36597	0.344549	1	3
VIT_07s0151g01040	Ent-kaurene synthase A, chloroplast precursor	Metabolism.Secondary metabolism.Terpenoid metabolism.Diterpenoid metabolism.Diterpenoid biosynthesis	0.87018	2.02135	1.21594	0.687204	1	3
VIT_11s0016g03380	Exostosin-like	Metabolism.Primary metabolism.Carbohydrate metabolism.Oligosaccharide metabolism.Glycan metabolism.Glycan structures-biosynthesis1	30.1523	18.755	-0.684994	0.15531	1	3
VIT_14s0068g01650	GYF domain-containing protein	Unclassified	105.094	113.698	0.113525	0.63596	1	3
VIT_02s0025g01700	RNA polymerase II transcriptional coactivator KELP	Regulation overview.Regulation of gene expression.Regulation of transcription.Transcription factor.COAP15	228.685	214.044	-0.0954535	0.855033	1	3
VIT_00s0226g00070	Protein shoot gravitropism 7	Regulation overview.Regulation of gene expression.Regulation of transcription.Transcription factor.GRAS family transcription factor	0.420338	0.455087	0.114592	1	1	3
VIT_02s0025g00870	No hit	No hit	0.878009	2.22147	1.33921	0.392502	1	3.5
VIT_12s0028g03490	Dihydroorotase	Metabolism.Primary metabolism.Nucleobase, nucleoside, nucleotide, nucleic acid metabolism.Nucleotide metabolism.Pyrimidine metabolism	171.939	195.328	0.184006	0.582798	1	3.5
VIT_06s0009g02480	Myb domain protein 65	Regulation overview.Regulation of gene expression.Regulation of transcription.Transcription factor.MYB family transcription factor	28.76	21.9647	-0.388873	0.682342	1	3.5
VIT_11s0016g04940	Zinc finger (CCCH-type) family protein	Regulation overview.Regulation of gene expression.Regulation of transcription.Transcription factor.C3H family transcription factor	51.625	42.5865	-0.277672	0.361743	1	3.5
VIT_12s0059g01070	Chromosome associate protein subunit H	Metabolism.Primary metabolism.Nucleobase, nucleoside, nucleotide, nucleic acid metabolism.Nucleic acid metabolism.DNA metabolism.DNA recombination and repair.repair	6.97108	9.85448	0.499397	0.591083	1	3.5
VIT_04s0008g06860	Ubiquitin-specific protease 22 UBP22	Metabolism.Primary metabolism.Protein metabolism and modification.Proteolysis.cytoplasmic and nuclear protein degradation.Ubiquitin-mediated proteolysis	241.953	193.821	-0.32	0.249609	1	3.5
VIT_03s0017g01000	Amine oxidase	Metabolism.Primary metabolism.Amino acid metabolism.Arginine and proline metabolism.Urea cycle	84.0385	91.4036	0.121201	0.659388	1	3.5
VIT_07s0005g01400	Unknown protein	Unknown	292.309	318.049	0.121755	0.520152	1	3.5
VIT_14s0006g01900	Unknown protein	Unknown	61.9214	67.6382	0.127399	0.60411	1	3.5
VIT_03s0063g02660	DNA-3-methyladenine glycosylase II	Metabolism.Primary metabolism.Nucleobase, nucleoside, nucleotide, nucleic acid metabolism.Nucleic acid metabolism.DNA metabolism.DNA recombination and repair.repair.Base excision repair	28.4691	34.7985	0.289628	0.416242	1	3.5
VIT_06s0004g00830	Serine/threonine protein phosphatase PP2A-4 catalytic subunit (PP2A4)	Signaling.Signaling pathway.Calcium sensors and Signaling	37.0505	34.2706	-0.112521	0.642071	1	3.5
VIT_18s0001g08020	Unknown protein	Unknown	130.999	117.795	-0.153281	0.524031	1	3.5
VIT_07s0129g00220	Actin binding formin homology 2	Cellular process.Cellular component organization and biogenesis.Cytoskeleton organization and biogenesis.Actin organization and biogenesis	77.4546	63.0101	-0.297768	0.471398	1	3.5
VIT_09s0002g01800	Dihydrolipoamide S-acetyltransferase	Metabolism.Primary metabolism.Carbohydrate metabolism.Glycolysis Gluconeogenesis.Pyruvate decarboxylation	315.639	276.184	-0.192643	0.621214	1	3.5
VIT_01s0011g02270	MAP3K epsilon protein kinase	Signaling.Signaling pathway.Protein kinase.MAPK cascade	47.9756	54.3795	0.180761	0.701138	1	3.5
VIT_01s0011g01130	EMB1025	Development.Reproductive development.Embryo development	3.9107	1.79858	-1.12057	0.306868	1	3.5
VIT_00s0583g00020	Unknown protein	Unknown	0.87018	0.676966	-0.362232	1	1	3.5
VIT_00s0515g00010	Phospholipase/carboxylesterase	Metabolism.Cellular metabolism.Esterase activity	99.8161	133.828	0.423038	0.134616	1	3.5
VIT_02s0012g02540	Chlororespiratory reduction 4 (CRR4)	Unknown	35.006	24.1296	-0.536801	0.450756	1	3.5
VIT_14s0171g00330	Ubiquinol-cytochrome c reductase cytochrome c1	Metabolism.Primary metabolism.Generation of metabolite precursors and energy.Electron transport.Respiratory-chain phosphorylation	192.366	179.405	-0.100631	0.572159	1	3.5
VIT_04s0008g04870	flavin monooxygenase-like protein	Metabolism.single reactions	0.420338	0.444651	0.0811241	1	1	3.5
VIT_07s0005g00950	Carrier protein, Mitochondrial	Cellular process.Cellular component organization and biogenesis.Organelle organization and biogenesis.Peroxisome organization and biogenesis	132.646	135.338	0.0289769	0.98129	1	3.5
VIT_02s0241g00050	Unknown protein	Unknown	3.04654	1.56448	-0.961486	0.726413	1	3.5
VIT_12s0142g00590	R protein L6	Response to stimulus.Stress response.Biotic stress response.Plant-pathogen interaction.R proteins from Plant-pathogen interaction	6.09307	7.82687	0.361266	0.558306	1	3.5
VIT_18s0001g06610	Plastid-targeted protein 2	Unknown	537.01	469.494	-0.193844	0.638173	1	3.5
VIT_06s0004g05880	ABI3-interacting protein 3 [Callitropsis nootkatensis]	Signaling.Hormone Signaling.ABA Signaling.ABA-mediated Signaling pathway	88.3544	88.4184	0.00104404	1	1	3.5
VIT_04s0008g02960	CYP706A12	Metabolism.Cellular metabolism.Oxidation reduction.Cytochrome P450 oxidoreductase	1.26884	0	#NAME?	0.194357	1	4
VIT_04s0069g00800	Splicing factor	Metabolism.Primary metabolism.Nucleobase, nucleoside, nucleotide, nucleic acid metabolism.Nucleic acid metabolism.RNA metabolism.RNA processing.mRNA processing.mRNA splicing	688.257	753.277	0.130234	0.586885	1	4
VIT_14s0108g00360	Hcr2-0B	Response to stimulus.Stress response.Biotic stress response	0.428167	0	#NAME?	0.849656	1	4
VIT_16s0098g01390	Yippee	Unclear	165.619	186.637	0.172372	0.421808	1	4
VIT_12s0121g00050	R protein MLA10	Response to stimulus.Stress response.Biotic stress response.Plant-pathogen interaction.R proteins from Plant-pathogen interaction	1.69701	2.23101	0.394702	0.733615	1	4
VIT_18s0122g00380	Squamosa promoter binding protein 14 (SPL14)	Regulation overview.Regulation of gene expression.Regulation of transcription.Transcription factor.SBP family transcription factor	695.118	619.373	-0.166449	0.514032	1	4
VIT_08s0040g00020	Thioredoxin H	Cellular process.Cellular homeostasis.Cell redox homeostasis	371.497	370.24	-0.00489115	0.982395	1	4
VIT_08s0007g01840	Unknown	Unknown	5.65708	7.59545	0.425079	0.571239	1	4
VIT_05s0077g01000	ATP binding protein	Unknown	41.9632	31.2276	-0.426306	0.392622	1	4
VIT_01s0011g05650	1-aminocyclopropane-1-carboxylate oxidase	Metabolism.Primary metabolism.Organic acid metabolism.Propanoate metabolism	843.082	843.321	0.000409103	1	1	4
VIT_12s0057g00400	Threonyl-tRNA synthetase / threonine--tRNA ligase	Metabolism.Primary metabolism.Amino acid metabolism.Glycine, serine, and threonine metabolism	12.2156	14.1101	0.208001	0.662053	1	4
VIT_16s0050g02100	Disease resistance	Diverse functions.Gene family with diverse functions.NBS-LRR superfamily	1.30618	0	#NAME?	0.186126	1	4
VIT_00s0252g00040	Cytokinin oxidase	Signaling.Hormone Signaling.Cytokinin Signaling.Cytokinin metabolism.Cytokinin catabolism	0.848505	2.01092	1.24486	0.681326	1	4
VIT_04s0008g07050	Pentatricopeptide (PPR) repeat-containing protein	Diverse functions.Gene family with diverse functions.Pentatricopeptide domain family	2.15468	1.34439	-0.680524	0.553097	1	4
VIT_04s0044g01280	Beta-1,3-glucan synthase	Metabolism.Primary metabolism.Carbohydrate metabolism.Polysaccharide metabolism.Starch and sucrose metabolism	14.4275	13.6428	-0.0806819	0.952045	1	4
VIT_15s0048g00800	Guanine nucleotide exchange MIN7	Response to stimulus.Stress response.Biotic stress response.Plant-pathogen interaction	587.385	509.239	-0.205964	0.467325	1	4
VIT_19s0014g01860	RNA exonuclease 4	Metabolism.Primary metabolism.Nucleobase, nucleoside, nucleotide, nucleic acid metabolism.Nucleic acid metabolism.RNA metabolism	118.544	133.115	0.167255	0.53141	1	4
VIT_13s0067g01630	Myb domain protein 65	Regulation overview.Regulation of gene expression.Regulation of transcription.Transcription factor.MYB family transcription factor	90.9752	97.0305	0.0929643	0.916775	1	4.5
VIT_13s0064g01050	ADP,ATP carrier protein 1	Transport overview.Electrochemical Potential-driven Transporters.Porters.Mitochondrial Carrier.Mitochondrial ADP/ATP carrier	677.222	742.445	0.132656	0.670983	1	4.5
VIT_13s0067g01900	ATP-dependent RNA helicase RH18	Metabolism.Primary metabolism.Nucleobase, nucleoside, nucleotide, nucleic acid metabolism.Nucleic acid metabolism.RNA metabolism.RNA processing.mRNA processing.mRNA splicing	42.3914	47.5794	0.166566	0.730866	1	4.5
VIT_12s0034g00660	TIR-NBS-LRR-TIR disease resistance protein	Diverse functions.Gene family with diverse functions.NBS-LRR superfamily	109.432	60.8191	-0.847439	0.0316202	0.837384	4.5
VIT_03s0038g03920	Glutamate receptor 2 GLUR2	Transport overview.Channels and pores.a-Type channels.Glutamate-gated Ion Channel of Neurotransmitter Receptors	37.9074	24.9965	-0.600755	0.183004	1	4.5
VIT_06s0080g00060	Arabidopsis histidine phosphotransfer AHP3	Signaling.Hormone Signaling.Cytokinin Signaling.Cytokinin-mediated Signaling pathway	0.420338	2.9202	2.79645	0.124499	1	4.5
VIT_17s0000g02850	No hit	No hit	729.086	611.585	-0.253535	0.419024	1	4.5
VIT_05s0020g02250	Sugar transporter ERD6-like 16	Transport overview.Electrochemical Potential-driven Transporters.Porters.Major Facilitator Superfamily.Sugar Porter	2.63403	1.78815	-0.558806	0.722265	1	4.5
VIT_05s0020g02260	Sugar transporter ERD6-like 16	Transport overview.Electrochemical Potential-driven Transporters.Porters.Major Facilitator Superfamily.Sugar Porter	30.2016	42.5779	0.495478	0.36156	1	4.5
VIT_08s0056g00780	MATE efflux family protein	Transport overview.Electrochemical Potential-driven Transporters.Porters.Multidrug/Oligosaccharidyl-lipid/Polysaccharide Flippase.Multi Antimicrobial Extrusion	202.505	146.221	-0.469811	0.213624	1	4.5
VIT_19s0090g00630	Tetraacyldisaccharide 4'-kinase	Metabolism.Primary metabolism.Carbohydrate metabolism.Oligosaccharide metabolism.Glycan metabolism.Lipopolysaccharide biosynthesis	6.02805	5.81953	-0.050789	0.943684	1	4.5
VIT_18s0001g08790	U-box domain-containing protein	Unknown	44.9845	45.6788	0.0220989	0.973278	1	4.5
VIT_04s0043g00760	UDP-N-acetylglucosamine--peptide N-acetylglucosaminyltransferase SEC	Metabolism.Primary metabolism.Carbohydrate metabolism.Monosaccharide metabolism.Amino sugar metabolism	363.332	314.176	-0.209718	0.65065	1	4.5
VIT_01s0026g00220	Aldehyde dehydrogenase 1 precursor	Metabolism.Primary metabolism.Carbohydrate metabolism.Glycolysis Gluconeogenesis	247.381	314.788	0.347645	0.256681	1	4.5
VIT_07s0031g01170	Aspartyl protease	Metabolism.Primary metabolism.Protein metabolism and modification.Proteolysis.Peptidase-mediated proteolysis	47.2355	49.1907	0.0585151	0.859871	1	4.5
VIT_18s0001g03990	Stearoyl-ACP desaturase	Metabolism.Primary metabolism.Lipid metabolism.Fatty acid metabolism.Fatty acid biosynthesis.Unsaturated fatty acid biosynthesis	79.1317	73.1911	-0.112586	0.674555	1	4.5
VIT_17s0000g07980	RDR2 (RNA-dependent RNA polymerase 2)	Metabolism.Primary metabolism.Nucleobase, nucleoside, nucleotide, nucleic acid metabolism.Nucleic acid metabolism.RNA metabolism.RNA processing	76.9777	69.5006	-0.147413	0.714662	1	4.5
VIT_00s0515g00010	Phospholipase/carboxylesterase	Metabolism.Cellular metabolism.Esterase activity	99.8161	133.828	0.423038	0.134616	1	5
VIT_18s0001g06790	Ripening regulated protein DDTFR18	Transport overview.Electrochemical Potential-driven Transporters.Porters.Multidrug/Oligosaccharidyl-lipid/Polysaccharide Flippase.Multi Antimicrobial Extrusion	54.8401	61.3659	0.162205	0.818464	1	5
VIT_01s0026g02170	Regulator of chromosome condensation (RCC1)	Transport overview.Nucleocytoplasmic transport.Nuclear pore complex	0.449842	1.78725	1.99025	0.246289	1	5
VIT_12s0034g00660	TIR-NBS-LRR-TIR disease resistance protein	Diverse functions.Gene family with diverse functions.NBS-LRR superfamily	109.432	60.8191	-0.847439	0.0316202	0.837384	5
VIT_12s0142g00590	R protein L6	Response to stimulus.Stress response.Biotic stress response.Plant-pathogen interaction.R proteins from Plant-pathogen interaction	6.09307	7.82687	0.361266	0.558306	1	5
VIT_00s2769g00010	Unknown	Unknown	0.420338	2.69832	2.68244	0.175822	1	5

## Sheet: 160c_targets expresion
V1	Grimplet annotation	Functional category	A II media	B II media	log2FDC	pvalue	FDR	Expectation
VIT_06s0004g02750	Auxin response factor 16	Signaling.Hormone Signaling.Auxin Signaling.Auxin-mediated Signaling pathway	66.0134	73.0638	0.146398	0.6465	1	0
VIT_13s0019g04380	Auxin response factor 10	Signaling.Hormone Signaling.Auxin Signaling.Auxin-mediated Signaling pathway	56.1529	44.712	-0.328698	0.442856	1	0
VIT_18s0001g04180	Auxin response factor ARF17	Signaling.Hormone Signaling.Auxin Signaling.Auxin-mediated Signaling pathway	88.0106	103.638	0.235799	0.369837	1	0.5
VIT_08s0040g01810	Auxin response factor 10	Signaling.Hormone Signaling.Auxin Signaling.Auxin-mediated Signaling pathway	97.382	73.3462	-0.408933	0.345042	1	0.5
VIT_18s0089g01260	Pentatricopeptide repeat	Diverse functions.Gene family with diverse functions.Pentatricopeptide domain family	3.4452	2.67656	-0.36421	0.848237	1	3
VIT_03s0038g02360	D-galactoside/L-rhamnose binding SUEL lectin	Unclassified	0.840676	0.455087	-0.885408	0.765993	1	3.5
VIT_07s0141g00610	Zinc finger (C3HC4-type ring finger)	Regulation overview.Regulation of gene expression.Regulation of transcription.Transcription factor.Zinc finger C3HC4 family transcription factor	343.616	377.9	0.137208	0.546071	1	3.5
VIT_13s0084g00620	Peptidyl-prolyl isomerase H (cyclophilin H)	Metabolism.Primary metabolism.Nucleobase, nucleoside, nucleotide, nucleic acid metabolism.Nucleic acid metabolism.RNA metabolism.RNA processing.mRNA processing.mRNA splicing	304.74	385.262	0.338259	0.173867	1	4
VIT_17s0000g02910	Unknown protein	Unknown	34.2797	48.6712	0.505713	0.203122	1	4
VIT_10s0116g00790	Pseudouridine synthase	Metabolism.Primary metabolism.Nucleobase, nucleoside, nucleotide, nucleic acid metabolism.Nucleotide metabolism.Pyrimidine metabolism	0.848505	2.24323	1.40258	0.514657	1	4
VIT_04s0023g00700	Serine carboxypeptidase S10	Metabolism.Primary metabolism.Protein metabolism and modification.Proteolysis.Peptidase-mediated proteolysis	3.93237	19.6756	2.32293	0.000552065	0.0876155	4
VIT_18s0001g05060	2,3-bisphosphoglycerate-dependent phosphoglycerate mutase	Metabolism.Primary metabolism.Carbohydrate metabolism.Glycolysis Gluconeogenesis	62.4327	59.4254	-0.0712215	0.735557	1	4
VIT_08s0040g02590	Kinesin motor protein	Cellular process.Cellular component organization and biogenesis.Cytoskeleton organization and biogenesis.Microtubule organization and biogenesis.Microtubule-driven movement	9.53646	11.6459	0.288298	0.633192	1	4
VIT_04s0008g03880	Adaptor-related protein complex 4, beta 1	Transport overview.Macromolecule transport.Protein transport.Protein coat	511.254	463.82	-0.140474	0.564708	1	4
VIT_17s0000g05940	Chromosome structural maintenance protein MAG2	Unclear	41.9614	41.4423	-0.0179606	0.882742	1	4
VIT_03s0038g02400	Protein kinase	Signaling.Signaling pathway.Protein kinase	141.511	121.653	-0.21815	0.413299	1	4
VIT_01s0011g02740	Phosphoenolpyruvate carboxylase	Metabolism.Primary metabolism.Carbohydrate metabolism.Monosaccharide metabolism.Pyruvate metabolism	230.422	268.262	0.21936	0.419469	1	4
VIT_08s0105g00390	Calcium-dependent protein kinase 13 CPK13	Response to stimulus.Stress response.Biotic stress response.Plant-pathogen interaction	24.6782	17.6498	-0.483591	0.527616	1	4.5
VIT_15s0046g01450	Alpha-L-fucosidase	Metabolism.Primary metabolism.Carbohydrate metabolism.Oligosaccharide metabolism.N-Glycan metabolism.N-Glycan catabolism	42.2337	25.9153	-0.704589	0.196965	1	4.5
VIT_08s0056g00430	Unknown protein	Unknown	5.18556	5.8395	0.171346	0.945407	1	4.5
VIT_14s0068g01090	SUVH4 (SU(VAR)3-9 homolog 4)	Metabolism.Primary metabolism.Amino acid metabolism.Lysine metabolism	81.6128	91.8166	0.16996	0.754001	1	4.5
VIT_14s0068g01070	SUVH4 (SU(VAR)3-9 homolog 4)	Metabolism.Primary metabolism.Amino acid metabolism.Lysine metabolism	2.17636	2.46511	0.179738	1	1	4.5
VIT_13s0047g01140	Esterase/lipase/thioesterase	Unclear	155.376	135.527	-0.197185	0.615847	1	4.5
VIT_16s0100g00370	Valyl-tRNA synthetase	Metabolism.Primary metabolism.Amino acid metabolism.Valine, leucine, and isoleucine metabolism.Valine, leucine, and isoleucine biosynthesis	319.366	318.016	-0.00611365	0.867564	1	4.5
VIT_05s0094g00910	Unknown protein	Unknown	299.188	309.249	0.0477195	0.878424	1	4.5
VIT_18s0001g03620	Avr9/Cf-9 rapidly elicited protein 284	Response to stimulus.Stress response.Biotic stress response	9.53044	2.2319	-2.09427	0.0117203	0.532908	4.5
VIT_13s0084g00220	Unknown protein	Unknown	0	0.221879	inf	1	1	4.5
VIT_08s0007g01150	Unc51-like kinase	Metabolism.Cellular metabolism.Cellular catabolism.Autophagy	164.26	168.155	0.0338108	0.94971	1	4.5
VIT_11s0037g00160	Protein prenyltransferase, alpha subunit	Metabolism.Primary metabolism.Protein metabolism and modification.Protein modification	125.154	105.738	-0.243203	0.49092	1	4.5
VIT_11s0016g01480	Nuclear transcription factor Y subunit A-3	Regulation overview.Regulation of gene expression.Regulation of transcription.Transcription factor.CCAAT family transcription factor.HAP3-type-type	132.633	87.6487	-0.597637	0.0815555	1	4.5
VIT_17s0000g09400	Unknown protein	Unknown	0.428167	0.443758	0.0515981	1	1	4.5
VIT_11s0016g03870	Subtilisin	Metabolism.Primary metabolism.Protein metabolism and modification.Proteolysis.Peptidase-mediated proteolysis.Subtilase-mediated proteolysis	146.66	141.08	-0.0559617	0.949748	1	4.5
VIT_13s0019g00860	Small heat-shock protein HSP17.5 Cytosolic class I	Metabolism.Primary metabolism.Protein metabolism and modification.Protein folding.Chaperone-mediated protein folding.HSP-mediated protein folding	275.118	262.227	-0.0692341	0.970295	1	4.5
VIT_12s0028g03340	Protein binding / zinc ion binding	Unknown	61.9479	72.5505	0.227931	0.520481	1	4.5
VIT_09s0002g04140	Isochorismatase protein rutB	Metabolism.Primary metabolism.Coenzyme and prosthetic group metabolism.Biosynthesis of derivatives of dehydroquinic acid, shikimic acid and chorismic acid.Ubiquinone biosynthesis	0.848505	0.455087	-0.898781	0.912416	1	4.5
VIT_07s0141g00370	No hit	No hit	1.74819	0	#NAME?	0.0892208	1	4.5
VIT_11s0037g00960	NIK1 (NSP- interacting kinase 1)	Signaling.Signaling pathway.Protein kinase	1.27667	2.6861	1.07312	0.386169	1	5
VIT_13s0019g04940	KOW domain-containing factor family protein	Regulation overview.Regulation of gene expression.Regulation of transcription.Transcription factor	165.616	173.551	0.0675153	0.668663	1	5
VIT_06s0004g04560	Unknown protein	Unknown	17.6307	14.1075	-0.32163	0.730881	1	5
VIT_19s0014g05300	SWAP (Suppressor-of-White-APricot)/surp domain-containing protein	Metabolism.Primary metabolism.Nucleobase, nucleoside, nucleotide, nucleic acid metabolism.Nucleic acid metabolism.RNA metabolism.RNA processing.mRNA processing.mRNA splicing	37.2179	37.5499	0.0128129	0.877476	1	5
VIT_03s0017g01810	far-red impaired response 1	Regulation overview.Regulation of gene expression.Regulation of transcription.Transcription factor.FAR1-like family transcription factor	158.275	140.032	-0.17668	0.562388	1	5
VIT_00s0282g00010	Methionine sulfoxide reductase	Metabolism.Primary metabolism.Amino acid metabolism.Methionine metabolism	64.3482	90.3855	0.490191	0.0984831	1	5
VIT_18s0075g00300	No hit	No hit	0.449842	1.12162	1.31809	0.821932	1	5
VIT_10s0003g02540	ABC transporter B member 14	Transport overview.Macromolecule transport.Multidrug transport.Multidrug ABC transport	4.30755	3.56496	-0.27298	0.914525	1	5
VIT_07s0005g00040	Dephospho-CoA kinase	Metabolism.Primary metabolism.Nucleobase, nucleoside, nucleotide, nucleic acid metabolism.Nucleotide metabolism.Pyrimidine metabolism	218.641	217.897	-0.00491655	0.934187	1	5
VIT_17s0000g10260	AarF domain containing kinase	Signaling.Signaling pathway.Protein kinase	56.7853	64.9686	0.194226	0.499961	1	5
VIT_10s0116g01640	Glucan endo-1,3-beta-glucosidase 3 precursor	Metabolism.Primary metabolism.Carbohydrate metabolism.Polysaccharide metabolism.Starch and sucrose metabolism	189.58	136.417	-0.474786	0.0770181	1	5
VIT_17s0000g01550	AAA-type ATPase	Regulation overview.Regulation of gene expression.Regulation of transcription.Transcription factor.FHA family transcription factor	542.453	477.499	-0.184001	0.43118	1	5
VIT_06s0004g03850	Chitinase 1	Metabolism.Primary metabolism.Carbohydrate metabolism.Monosaccharide metabolism.Amino sugar metabolism	0	0.455087	inf	1	1	5
VIT_12s0059g01550	Triacylglycerol/steryl ester lipase	Metabolism.Primary metabolism.Lipid metabolism.Glycerolipid metabolism.Glycerolipid catabolism	0.428167	0.66653	0.638496	1	1	5

## Sheet: 166a targets expression
V1	Grimplet annotation	Functional category	A II media	B II media	log2FDC	pvalue	FDR	Expectation
VIT_09s0002g03740	Homeobox gene 8	Regulation overview.Regulation of gene expression.Regulation of transcription.Transcription factor.Homeobox domain family transcription factor	343.062	427.263	0.316652	0.185761	1	0.5
VIT_13s0019g04320	Homeodomain-leucine zipper protein Revoluta (REV)	Regulation overview.Regulation of gene expression.Regulation of transcription.Transcription factor.Homeobox domain family transcription factor	91.4233	82.088	-0.15539	0.664916	1	1
VIT_10s0003g04670	Homeobox-leucine zipper transcription factor PHABULOSA	Regulation overview.Regulation of gene expression.Regulation of transcription.Transcription factor.Homeobox domain family transcription factor	68.2337	58.3149	-0.226619	0.698802	1	1
VIT_04s0008g03250	Homeobox gene 8	Regulation overview.Regulation of gene expression.Regulation of transcription.Transcription factor.Homeobox domain family transcription factor	183.442	166.37	-0.140934	0.693377	1	1
VIT_06s0004g02800	Homeodomain-leucine zipper protein Revoluta (REV)	Regulation overview.Regulation of gene expression.Regulation of transcription.Transcription factor.Homeobox domain family transcription factor	45.2012	75.9125	0.747975	0.0284341	0.791075	1
VIT_18s0075g00480	R protein L6	Response to stimulus.Stress response.Biotic stress response.Plant-pathogen interaction.R proteins from Plant-pathogen interaction	5.15004	2.68699	-0.938592	0.345796	1	2
VIT_03s0038g00150	Beta-D-galactosidase	Metabolism.Primary metabolism.Carbohydrate metabolism.Monosaccharide metabolism.Galactose metabolism	65.31	74.4282	0.188545	0.487127	1	3
VIT_09s0002g08510	Expansin beta 2 precursor	Signaling.Hormone Signaling.Auxin Signaling.Auxin-mediated Signaling pathway	47.8739	72.7631	0.603969	0.131007	1	3
VIT_14s0030g02200	BZIP transcription factor BZO2H1	Regulation overview.Regulation of gene expression.Regulation of transcription.Transcription factor.bZIP family transcription factor	448.6	431.093	-0.0574282	0.8927	1	3.5
VIT_08s0007g07790	UVI4 (polychome, UV-B-insensitive 4)	Response to stimulus.Stress response.Abiotic stress response.Light stress response	21.056	23.6312	0.166462	0.702777	1	3.5
VIT_16s0050g01140	Glutamine cyclotransferase	Metabolism.single reactions	36.202	41.8816	0.210246	0.639196	1	3.5
VIT_15s0046g01370	Carrier protein, Mitochondrial	Transport overview.Electrochemical Potential-driven Transporters.Porters.Mitochondrial Carrier	25.5665	22.1711	-0.205572	0.755553	1	3.5
VIT_15s0046g01070	Ubiquitin thiolesterase	Metabolism.Primary metabolism.Protein metabolism and modification.Proteolysis.cytoplasmic and nuclear protein degradation.Ubiquitin-mediated proteolysis	18.1118	12.3098	-0.55713	0.448397	1	3.5
VIT_13s0019g03780	Lateral organ boundaries protein 11	Regulation overview.Regulation of gene expression.Regulation of transcription.Transcription factor.AS2 family transcription factor	3.88721	5.37488	0.467495	0.727963	1	3.5
VIT_01s0011g00230	Dihydropterin pyrophosphokinase /dihydropteroate synthase	Metabolism.Primary metabolism.Coenzyme and prosthetic group metabolism.Folate metabolism	36.3676	38.7568	0.0917966	0.765036	1	3.5
VIT_01s0026g00840	ARL1 (ARG1-like 1)	Transport overview.Primary Active Transporters.P-P-bond hydrolysis-driven transporters.General Secretory Pathway (Sec)	230.82	212.472	-0.119494	0.571143	1	3.5
VIT_12s0028g00090	Pentatricopeptide (PPR) repeat-containing protein	Diverse functions.Gene family with diverse functions.Pentatricopeptide domain family	3.4747	4.45159	0.357429	0.595049	1	3.5
VIT_04s0008g04960	Pentatricopeptide (PPR) repeat-containing protein	Diverse functions.Gene family with diverse functions.Pentatricopeptide domain family	7.37757	6.72791	-0.132987	0.951496	1	3.5
VIT_03s0063g00330	EMB2758 (embryo defective 2758)	Development.Reproductive development.Embryo development	6.49174	5.80998	-0.16007	0.848954	1	3.5
VIT_09s0002g02120	Beta-galactosidase	Metabolism.Primary metabolism.Carbohydrate metabolism.Monosaccharide metabolism.Galactose metabolism	58.3582	60.0783	0.0419087	0.765279	1	3.5
VIT_00s0246g00120	No hit	No hit	143.772	102.757	-0.484542	0.286834	1	4
VIT_01s0010g01780	Pentatricopeptide (PPR) repeat-containing protein	Diverse functions.Gene family with diverse functions.Pentatricopeptide domain family	6.47006	4.69612	-0.462309	0.704182	1	4
VIT_03s0017g01830	FAR1-related sequence 2	Regulation overview.Regulation of gene expression.Regulation of transcription.Transcription factor.FAR1-like family transcription factor	55.3947	44.0419	-0.330872	0.520068	1	4
VIT_15s0024g00350	BTAF1 RNA polymerase II, B-TFIID transcription factor-associated	Regulation overview.Regulation of gene expression.Regulation of transcription.Transcription factor.SNF2 family transcription factor	82.2632	80.5444	-0.030462	0.985762	1	4
VIT_15s0046g02380	CYP86A8	Metabolism.Cellular metabolism.Oxidation reduction.Cytochrome P450 oxidoreductase	12.135	8.48565	-0.516074	0.405504	1	4
VIT_04s0008g03850	Pentatricopeptide (PPR) repeat	Diverse functions.Gene family with diverse functions.Pentatricopeptide domain family	6.8904	8.28017	0.265073	0.599397	1	4
VIT_07s0151g00130	Chlorophyllase 1	Metabolism.Primary metabolism.Cofactor metabolism.Tetrapyrrole metabolism.Chlorophyll metabolism.Chlorophyll catabolism	1.69701	3.40749	1.00571	0.477881	1	4
VIT_07s0151g00210	Chlorophyllase 1	Metabolism.Primary metabolism.Cofactor metabolism.Tetrapyrrole metabolism.Chlorophyll metabolism.Chlorophyll catabolism	1.27667	1.35482	0.0857183	1	1	4
VIT_07s0005g06640	SEC14 cytosolic factor	Transport overview.Electrochemical Potential-driven Transporters.Porters.Drug/Metabolite Transporter.Triose-phosphate Transporter	30.5666	26.5514	-0.203166	0.732732	1	4
VIT_14s0108g00600	Pentatricopeptide (PPR) repeat-containing	Diverse functions.Gene family with diverse functions.Pentatricopeptide domain family	8.5856	6.71658	-0.354191	0.728813	1	4
VIT_02s0025g01150	No hit	No hit	8.21644	13.8778	0.756196	0.167079	1	4
VIT_13s0019g02460	Proton-dependent oligopeptide transport (POT) family protein	Transport overview.Electrochemical Potential-driven Transporters.Porters.Proton-dependent Oligopeptide Transporter	33.0344	21.4384	-0.623771	0.261615	1	4
VIT_00s0250g00040	DNA binding protein, Plastid envelope	Metabolism.Primary metabolism.Nucleobase, nucleoside, nucleotide, nucleic acid metabolism.Nucleic acid metabolism.DNA metabolism	63.7093	55.0806	-0.20996	0.604865	1	4
VIT_07s0031g02530	No hit	No hit	47.212	51.7769	0.133154	0.822029	1	4
VIT_08s0007g01940	UDP-sulfoquinovose:DAG sulfoquinovosyltransferase	Metabolism.Primary metabolism.Lipid metabolism.Glycerolipid metabolism.Glycerolipid biosynthesis	44.7858	68.6939	0.617142	0.0967676	1	4
VIT_03s0038g00150	Beta-D-galactosidase	Metabolism.Primary metabolism.Carbohydrate metabolism.Monosaccharide metabolism.Galactose metabolism	65.31	74.4282	0.188545	0.487127	1	4.5
VIT_12s0028g00640	NOL1/NOP2/sun	Metabolism.Primary metabolism.Nucleobase, nucleoside, nucleotide, nucleic acid metabolism.Nucleic acid metabolism.RNA metabolism	62.4501	54.5838	-0.194232	0.663349	1	4.5
VIT_11s0037g00880	Histone-lysine N-methyltransferase ASHR3	Metabolism.Primary metabolism.Amino acid metabolism.Lysine metabolism	1.27667	0.455087	-1.48817	0.573688	1	4.5
VIT_07s0151g00770	Kelch repeat-containing F-box protein	Unknown	52.5192	56.117	0.0955919	0.729255	1	4.5
VIT_05s0094g00060	Mucin	Cellular process	157.111	165.697	0.076764	0.747657	1	4.5
VIT_01s0026g00140	RNA-binding protein 25	Metabolism.Primary metabolism.Nucleobase, nucleoside, nucleotide, nucleic acid metabolism.Nucleic acid metabolism.RNA metabolism.RNA processing.mRNA processing.mRNA splicing	474.691	578.389	0.28505	0.200304	1	4.5
VIT_04s0008g01060	Substrate carrier, Mitochondrial	Transport overview.Electrochemical Potential-driven Transporters.Porters.Mitochondrial Carrier	45.4855	58.8687	0.372093	0.399033	1	4.5
VIT_01s0011g05210	Phosphoglucomutase	Metabolism.Primary metabolism.Carbohydrate metabolism.Glycolysis Gluconeogenesis	1.26101	2.45468	0.960949	0.894328	1	4.5
VIT_08s0056g01280	MIF4G domain-containing protein	Metabolism.Primary metabolism.Nucleobase, nucleoside, nucleotide, nucleic acid metabolism.Nucleic acid metabolism.RNA metabolism	108.309	109.364	0.0139825	0.974274	1	4.5
VIT_04s0023g00310	CBS domain-containing protein	Unknown	356.435	473.627	0.41011	0.114686	1	4.5
VIT_06s0004g02920	YrdC	Regulation overview.Regulation of gene expression.Regulation of translation	58.9887	60.5199	0.0369706	0.953772	1	4.5
VIT_10s0003g00350	NAC domain-containing protein 73	Regulation overview.Regulation of gene expression.Regulation of transcription.Transcription factor.NAC family transcription factor	2.14685	2.44245	0.186108	0.835637	1	4.5
VIT_12s0028g03050	NAC domain-containing protein 73	Regulation overview.Regulation of gene expression.Regulation of transcription.Transcription factor.NAC family transcription factor	42.495	45.1403	0.0871211	0.871143	1	4.5
VIT_07s0104g01460	Zinc finger (CCCH-type) family protein	Regulation overview.Regulation of gene expression.Regulation of transcription.Transcription factor.C3H family transcription factor	31.9005	41.3159	0.373119	0.275058	1	4.5
VIT_13s0064g00580	FK506-binding protein 4/5 TWD1 (twisted dwarf 1)	Transport overview.Accessory factors involved in transport.Auxiliary transport proteins.Immunophilin-like Prolyl:peptidyl Isomerase Regulator	202.746	225.107	0.150939	0.456473	1	4.5
VIT_00s0494g00010	Growth-regulating factor 1	Regulation overview.Regulation of gene expression.Regulation of transcription.Transcription factor.GRF family transcription factor	4.30153	2.47465	-0.797624	0.578429	1	4.5
VIT_18s0001g12480	Metal transporter CNNM4 (Cyclin-M4)	Transport overview.Incompletely characterized transport systems.Recognized transporters of unknown biochemical mechanism.HlyC/CorC	501.455	429.96	-0.221917	0.501905	1	4.5
VIT_09s0002g08930	Calcium ion binding	Unknown	279.525	309.397	0.146486	0.735786	1	4.5
VIT_10s0003g02530	No hit	No hit	152.269	157.646	0.0500663	0.735419	1	4.75
VIT_16s0098g01830	Transcription factor jumonji (jmjC) domain-containing protein	Regulation overview.Regulation of gene expression.Regulation of transcription.Transcription factor.Jumonji family transcription factor	82.7877	119.981	0.535321	0.0488866	0.964613	5
VIT_06s0004g07210	CCT motif constans-like	Regulation overview.Regulation of gene expression.Regulation of transcription.Transcription factor.CCT family transcription factor	2.11735	0.898844	-1.23612	0.533122	1	5
VIT_14s0060g00350	Aspartic protease	Metabolism.Primary metabolism.Protein metabolism and modification.Proteolysis.Peptidase-mediated proteolysis	0.428167	0	#NAME?	0.872988	1	5
VIT_16s0050g02000	WD40	Unknown	129.462	130.693	0.0136504	0.928551	1	5
VIT_04s0023g00310	CBS domain-containing protein	Unknown	356.435	473.627	0.41011	0.114686	1	5
VIT_15s0021g00530	Unknown protein	Unknown	68.5131	55.0451	-0.315766	0.312669	1	5
VIT_08s0040g01770	Cyclic nucleotide-gated ion channel 15	Response to stimulus.Stress response.Biotic stress response.Plant-pathogen interaction	15.641	6.96023	-1.16813	0.0608754	1	5
VIT_16s0098g01310	Unknown protein	Unknown	92.8541	85.9891	-0.110813	0.68717	1	5
VIT_09s0070g00720	No hit	No hit	0.420338	0.888409	1.07967	0.831271	1	5
VIT_00s1314g00010	Basic helix-loop-helix (bHLH) family	Regulation overview.Regulation of gene expression.Regulation of transcription.Transcription factor.bHLH family transcription factor	1.76986	1.78815	0.014826	1	1	5

## Sheet: 168 targets expression
V1	Grimplet annotation	Functional category	A II media	B II media	log2FDC	pvalue	FDR	Expectation
VIT_17s0053g00680	Argonaute protein (AGO1)	Regulation overview.Regulation of gene expression.Gene silencing.Posttranscriptional gene silencing by RNA.mRNA cleavage involved in gene silencing by miRNA	499.298	448.648	-0.154316	0.479867	1	2.5
VIT_15s0046g00270	fiber protein Fb11	Unknown	755.317	958.123	0.343128	0.250965	1	2.5
VIT_06s0004g01270	Callose synthase catalytic subunit	Metabolism.Primary metabolism.Carbohydrate metabolism.Polysaccharide metabolism.Starch and sucrose metabolism	27.2593	37.7256	0.468795	0.187681	1	3
VIT_05s0124g00250	Histone-lysine N-methyltransferase ATX1	Metabolism.Primary metabolism.Amino acid metabolism.Lysine metabolism	39.8639	34.4349	-0.211211	0.633322	1	3
VIT_01s0011g00240	Fructokinase-2	Metabolism.Primary metabolism.Carbohydrate metabolism.Monosaccharide metabolism.Fructose and mannose metabolism	42.6937	36.7372	-0.216782	0.626079	1	3
VIT_14s0068g00430	Dentin sialophosphoprotein	Unclear	88.6646	74.3698	-0.253642	0.564219	1	3.5
VIT_19s0014g00220	MAPK (MPK19)	Signaling.Signaling pathway.Protein kinase.MAPK cascade	141.526	185.955	0.393885	0.132265	1	3.5
VIT_12s0057g00530	DGCR14	Unclear	53.2304	57.9042	0.121418	0.671943	1	3.5
VIT_04s0210g00220	Ubiquilin-1	Metabolism.Primary metabolism.Protein metabolism and modification.Proteolysis.Peptidase-mediated proteolysis.Subtilase-mediated proteolysis	501.367	476.908	-0.072156	0.742926	1	3.5
VIT_18s0117g00160	Pentatricopeptide (PPR) repeat-containing protein	Diverse functions.Gene family with diverse functions.Pentatricopeptide domain family	40.7046	54.1871	0.412758	0.293503	1	3.5
VIT_01s0011g04600	Quiescin-sulfhydryl oxidase 2 ATQSOX2	Unclear	109.233	90.6601	-0.268874	0.310368	1	4
VIT_02s0025g01010	Beta-1,3-galactosyltransferase sqv-2	Metabolism.Primary metabolism.Lipid metabolism.Sphingolipid metabolism.Glycosphingolipid metabolism.Glycosphingolipid biosynthesis	45.6252	36.6999	-0.314053	0.429623	1	4
VIT_12s0035g00850	Embryogenesis-associated protein	Unclear	74.0214	77.6946	0.0698711	0.777333	1	4
VIT_17s0000g00250	Unknown protein	Unknown	10.8029	11.6259	0.105927	0.962104	1	4
VIT_05s0020g02600	Serine incorporator 3	Cellular process.Cellular component organization and biogenesis.Membrane organization and biogenesis	391.556	524.602	0.422005	0.0771771	1	4
VIT_12s0034g01420	Hydroxyproline-rich glycoprotein	Cellular process.Cellular component organization and biogenesis.Cell wall organization and biogenesis.Cell wall structural protein	26.5583	30.8142	0.214434	0.563569	1	4
VIT_17s0000g00360	Dual specificity protein phosphatase (DsPTP1)	Signaling.Signaling pathway.Calcium sensors and Signaling	9.11192	8.27331	-0.13929	0.887062	1	4
VIT_18s0001g06640	Zinc finger (C3HC4-type ring finger)	Regulation overview.Regulation of gene expression.Regulation of transcription.Transcription factor.Zinc finger C3HC4 family transcription factor	1.72651	2.93153	0.763791	0.810725	1	4
VIT_08s0007g08720	Pentatricopeptide (PPR) repeat-containing protein	Diverse functions.Gene family with diverse functions.Pentatricopeptide domain family	0.878009	0.455087	-0.948094	0.914454	1	4
VIT_18s0001g13590	Leucine-rich repeat protein kinase	Signaling.Signaling pathway.Protein kinase	0	1.33306	inf	0.209558	1	4
VIT_08s0007g08090	DNA-directed RNA polymerase I subunit A1	Metabolism.Primary metabolism.Nucleobase, nucleoside, nucleotide, nucleic acid metabolism.Nucleic acid metabolism.RNA metabolism.RNA polymerase	173.01	130.969	-0.401633	0.266988	1	4
VIT_01s0011g01900	Glutathione S-transferase, C-terminal	Metabolism.Primary metabolism.Coenzyme and prosthetic group metabolism.Peptide derived compounds biosynthesis.Glutathione metabolism	671.637	643.078	-0.0626866	0.78615	1	4
VIT_13s0067g03030	Unknown protein	Unknown	180.48	173.479	-0.0570805	0.950129	1	4
VIT_08s0007g03730	Unknown	Unknown	0	0.444651	inf	1	1	4
VIT_17s0119g00090	Unknown protein	Unknown	101.818	106.193	0.0606868	0.859837	1	4
VIT_12s0057g01530	Endomembrane protein 70, TM4 ;	Cellular process.Cellular transport.Protein trafficking	451.654	440.985	-0.0344865	0.87343	1	4
VIT_06s0004g04500	Unknown protein	Unknown	129.275	130.685	0.0156592	0.998689	1	4
VIT_00s0238g00090	TIR-NBS-LRR disease resistance	Diverse functions.Gene family with diverse functions.NBS-LRR superfamily	40.0566	36.7321	-0.124998	0.751316	1	4.5
VIT_00s0238g00130	RPS4 (resistant to p. syringae 4)	Response to stimulus.Stress response.Biotic stress response.Plant-pathogen interaction.R proteins from Plant-pathogen interaction	24.883	16.75	-0.570995	0.541554	1	4.5
VIT_17s0000g04090	Cell division cycle associated 7	Cellular process.Cell growth and death	2.64787	1.10939	-1.25506	0.849512	1	4.5
VIT_18s0001g06520	Isoamylase protein.	Metabolism.Primary metabolism.Carbohydrate metabolism.Polysaccharide metabolism.Starch and sucrose metabolism.Starch biosynthesis catabolism.Starch branching	103.604	111.848	0.110463	0.673866	1	4.5
VIT_17s0000g04380	Wall-associated kinase 1 (WAK1)	Signaling.Signaling pathway.Protein kinase	5.23674	3.13164	-0.741749	0.44913	1	4.5
VIT_08s0058g01140	Unknown protein	Unknown	135.807	132.282	-0.0379407	0.944003	1	4.5
VIT_12s0134g00560	Unknown protein	Unknown	428.235	345.897	-0.308062	0.334933	1	4.5
VIT_06s0004g08160	DEAD box RNA helicase (RH20)	Metabolism.Primary metabolism.Nucleobase, nucleoside, nucleotide, nucleic acid metabolism.Nucleic acid metabolism.RNA metabolism.RNA processing.mRNA processing.mRNA splicing	30.7165	26.3922	-0.218905	0.70903	1	4.5
VIT_07s0104g01580	Luminidependens	Development.Reproductive development.Flower development	53.723	48.778	-0.13931	0.926174	1	4.5
VIT_07s0005g01330	SAR1 (secretion-associated ras)	Transport overview.Macromolecule transport.Protein transport.Protein coat	587.443	681.817	0.214936	0.399098	1	4.5
VIT_01s0010g02920	Pre-mRNA-splicing factor ATP-dependent RNA helicase PRP16	Metabolism.Primary metabolism.Nucleobase, nucleoside, nucleotide, nucleic acid metabolism.Nucleic acid metabolism.RNA metabolism.RNA processing.mRNA processing.mRNA splicing	97.921	94.1786	-0.0562183	0.958223	1	4.5
VIT_07s0005g02440	Pectinacetylesterase	Cellular process.Cellular component organization and biogenesis.Cell wall organization and biogenesis.Cell wall metabolism.Cell wall modification.Pectin modification	10.5126	13.6577	0.377595	0.634435	1	4.5
VIT_17s0000g06040	Phytochrome kinase substrate 1	Response to stimulus.Stress response.Biotic stress response	0	0.221879	inf	1	1	4.5
VIT_07s0005g02430	AarF domain containing kinase	Signaling.Signaling pathway.Protein kinase	51.9357	39.1788	-0.406654	0.366642	1	5
VIT_19s0014g03640	Myosin VII	Cellular process.Cellular component organization and biogenesis.Cytoskeleton organization and biogenesis.Myosin-driven movement	4.72789	4.4647	-0.0826321	1	1	5
VIT_02s0109g00310	flavonoid 3-monooxygenase	Metabolism.Secondary metabolism.Phenylpropanoid metabolism.Flavonoid metabolism.Flavonoid biosynthesis	233.842	220.494	-0.0847946	0.59948	1	5
VIT_12s0035g00470	No hit	No hit	15.1972	18.5566	0.288134	0.62716	1	5
VIT_12s0134g00560	Unknown protein	Unknown	428.235	345.897	-0.308062	0.334933	1	5
VIT_17s0000g09130	Ethylene-responsive DEAD box RNA helicase (RH30)	Metabolism.Primary metabolism.Nucleobase, nucleoside, nucleotide, nucleic acid metabolism.Nucleic acid metabolism.RNA metabolism.RNA processing.mRNA processing.mRNA splicing	1.72651	0.444651	-1.95712	0.352785	1	5
VIT_17s0000g08360	Ataxia-telangiectasia mutated protein (Atm)	Cellular process.Cell growth and death	58.7068	50.4263	-0.219352	0.680359	1	5
VIT_08s0007g08280	Remorin	Unclear	1621.71	2263.61	0.48111	0.152756	1	5
VIT_01s0026g01110	TIR-NBS-LRR disease resistance	Diverse functions.Gene family with diverse functions.NBS-LRR superfamily	14.828	12.3116	-0.268312	0.79548	1	5
VIT_05s0049g01870	Import receptor subunit TOM22 homolog 2, Mitochondrial	Transport overview.Primary Active Transporters.P-P-bond hydrolysis-driven transporters.Mitochondrial Protein Translocase	6.93556	7.85042	0.178758	0.949416	1	5
VIT_17s0000g01050	Corticosteroid 11-beta-dehydrogenase isozyme 1	Metabolism.Primary metabolism.Lipid metabolism.Steroid metabolism.C21-Steroid hormone metabolism	54.2582	38.2325	-0.50504	0.820999	1	5
VIT_18s0072g00690	DNA-binding protein GT-1-related	Regulation overview.Regulation of gene expression.Regulation of transcription.Transcription factor.Trihelix family transcription factor	31.182	27.0483	-0.205178	0.728529	1	5
VIT_08s0058g00950	Curculin-like (mannose-binding) lectin family	Unknown	0.878009	3.36306	1.93747	0.106926	1	5
VIT_05s0020g02910	STE11 protein kinase homolog NPK1	Signaling.Signaling pathway.Protein kinase	6.84705	8.28464	0.274957	0.881435	1	5
VIT_18s0001g11080	RNA-binding protein 47C' ATRBP47C'	Metabolism.Primary metabolism.Nucleobase, nucleoside, nucleotide, nucleic acid metabolism.Nucleic acid metabolism.RNA metabolism.RNA biosynthesis	200.434	208.438	0.0564919	1	1	5
VIT_08s0040g00840	Exocyst complex component Sec15A	Transport overview.Macromolecule transport.Protein transport.Tethering factors	10.8288	10.9707	0.0187882	1	1	5
VIT_11s0149g00270	Chitinase-3 protein 1 precursor	Metabolism.Primary metabolism.Carbohydrate metabolism.Monosaccharide metabolism.Amino sugar metabolism	71.0219	64.2623	-0.144291	0.718724	1	5
VIT_10s0042g00080	Peroxidase 50	Metabolism.Primary metabolism.Amino acid metabolism.Aromatic amino acid metabolism.Phenylalanine metabolism.Phenylalanine biosynthesis	0.856334	0	#NAME?	0.330773	1	5

## Sheet: 482 targets expression
V1	Grimplet annotation	Functional category	A II media	B II media	log2FDC	pvalue	FDR	Expectation
VIT_18s0072g01090	TIR-NBS-LRR type R protein 7	Diverse functions.Gene family with diverse functions.NBS-LRR superfamily	429.619	317.57	-0.435982	0.112788	1	1.5
VIT_02s0012g02720	RPM1 (resistance to p. syringae pv maculicola 1)	Response to stimulus.Stress response.Biotic stress response.Plant-pathogen interaction	2.16853	1.80902	-0.261509	1	1	2.5
VIT_19s0014g05150	RPS2 (resistant to p. syringae 2)	Response to stimulus.Stress response.Biotic stress response.Plant-pathogen interaction	7.43477	3.15251	-1.23779	0.148034	1	2.5
VIT_18s0041g02180	LIM domain containing protein-like	Regulation overview.Regulation of gene expression.Regulation of transcription.Transcription factor.LIM family transcription factor	17.4325	14.553	-0.260465	0.817693	1	2.5
VIT_18s0041g02190	LIM domain containing protein-like	Regulation overview.Regulation of gene expression.Regulation of transcription.Transcription factor.LIM family transcription factor	0	0.444651	inf	1	1	2.5
VIT_04s0008g00850	Unknown	Unknown	0	0.221879	inf	1	1	2.5
VIT_11s0052g01720	ADP-ribosylation factor 3 (ARF3)	Cellular process.Cellular transport.Protein trafficking.Vesicle-mediated trafficking	3.4452	3.14208	-0.132869	0.994714	1	2.5
VIT_04s0023g00410	Photosystem I subunit XI (PSAL)	Metabolism.Primary metabolism.Generation of metabolite precursors and energy.Photosynthesis.Photosystem I	552.946	752.827	0.44518	0.140803	1	2.5
VIT_05s0020g00620	Kinesin phragmoplast orienting kinesin 1	Cellular process.Cellular component organization and biogenesis.Cytoskeleton organization and biogenesis.Microtubule organization and biogenesis.Microtubule-driven movement	2.14083	7.79646	1.86465	0.25946	1	2.5
VIT_07s0005g02360	Unknown protein	Unknown	417.888	432.605	0.0499337	0.913954	1	3
VIT_19s0027g01170	R protein MLA10	Response to stimulus.Stress response.Biotic stress response.Plant-pathogen interaction.R proteins from Plant-pathogen interaction	2.16853	1.55494	-0.479858	0.947006	1	3
VIT_18s0041g00270	R protein PRF disease resistance protein	Response to stimulus.Stress response.Biotic stress response.Plant-pathogen interaction.R proteins from Plant-pathogen interaction	14.7118	12.2558	-0.263509	0.915686	1	3
VIT_09s0002g03980	RPS5 (resistant to p. syringae 5)	Response to stimulus.Stress response.Biotic stress response.Plant-pathogen interaction.R proteins from Plant-pathogen interaction	20.4201	29.9816	0.554089	0.233695	1	3
VIT_17s0000g06640	formin-2	Cellular process.Cellular component organization and biogenesis.Cytoskeleton organization and biogenesis.Actin organization and biogenesis	119.898	118.303	-0.0193217	0.855792	1	3
VIT_17s0000g01810	Cyclin-dependent kinase G-2	Cellular process.Cell growth and death	172.836	194.806	0.17264	0.547414	1	3
VIT_09s0018g00480	RPS5 (resistant to p. syringae 5)	Response to stimulus.Stress response.Biotic stress response.Plant-pathogen interaction.R proteins from Plant-pathogen interaction	6.0714	4.24104	-0.517612	0.712195	1	3.5
VIT_07s0005g01750	No hit	No hit	0.428167	1.3435	1.64975	0.571997	1	3.5
VIT_12s0121g00050	R protein MLA10	Response to stimulus.Stress response.Biotic stress response.Plant-pathogen interaction.R proteins from Plant-pathogen interaction	1.69701	2.23101	0.394702	0.733615	1	3.5
VIT_07s0104g00980	Histone H2AXa HTA5	Cellular process.Cellular component organization and biogenesis.Nucleus.Chromosome organization and biogenesis.Chromatin assembly	0.899684	1.12162	0.318089	1	1	3.5
VIT_15s0046g00340	Transcription factor jumonji (jmjC) domain-containing protein	Regulation overview.Regulation of gene expression.Regulation of transcription.Transcription factor.Jumonji family transcription factor	71.6096	83.2395	0.217115	0.552552	1	3.5
VIT_14s0083g00100	Unknown protein	Unknown	0	0.444651	inf	1	1	3.5
VIT_13s0064g00060	R protein MLA10	Response to stimulus.Stress response.Biotic stress response.Plant-pathogen interaction.R proteins from Plant-pathogen interaction	3.41569	4.68658	0.456357	0.700779	1	3.5
VIT_19s0085g00440	R protein MLA10	Response to stimulus.Stress response.Biotic stress response.Plant-pathogen interaction.R proteins from Plant-pathogen interaction	1.71086	0.443758	-1.94687	0.564234	1	3.5
VIT_13s0158g00170	R protein MLA10	Response to stimulus.Stress response.Biotic stress response.Plant-pathogen interaction.R proteins from Plant-pathogen interaction	0.449842	0	#NAME?	0.863547	1	3.5
VIT_04s0023g02380	R protein MLA10	Response to stimulus.Stress response.Biotic stress response.Plant-pathogen interaction.R proteins from Plant-pathogen interaction	58.7478	41.3143	-0.507893	0.1206	1	3.5
VIT_15s0048g01660	Unknown protein	Unknown	340.529	309.814	-0.136373	0.637652	1	3.5
VIT_08s0007g01640	Fructokinase	Metabolism.Primary metabolism.Carbohydrate metabolism.Monosaccharide metabolism.Fructose and mannose metabolism	67.8242	75.5573	0.155771	0.494005	1	3.5
VIT_15s0048g01330	Glyoxylate reductase	Metabolism.Primary metabolism.Generation of metabolite precursors and energy.Glyoxylate and dicarboxylate metabolism	66.471	79.9354	0.266109	0.460305	1	3.5
VIT_08s0056g00470	DEAH (Asp-Glu-Ala-His) box polypeptide 8	Metabolism.Primary metabolism.Nucleobase, nucleoside, nucleotide, nucleic acid metabolism.Nucleic acid metabolism.RNA metabolism.RNA processing.mRNA processing.mRNA splicing	141.858	146.433	0.0457937	0.726137	1	4
VIT_14s0083g00990	IMP dehydrogenase	Metabolism.Primary metabolism.Nucleobase, nucleoside, nucleotide, nucleic acid metabolism.Nucleotide metabolism.Purine metabolism	76.4887	68.441	-0.160384	0.572669	1	4
VIT_10s0116g01350	Heat shock protein binding	Metabolism.Primary metabolism.Protein metabolism and modification.Protein folding	0	0.444651	inf	1	1	4
VIT_05s0029g00120	No hit	No hit	111.222	93.2878	-0.253687	0.394569	1	4
VIT_12s0028g01010	Unknown	Unknown	0	0	nan	nan	nan	4
VIT_05s0020g04950	CwfJ	Metabolism.Primary metabolism.Nucleobase, nucleoside, nucleotide, nucleic acid metabolism.Nucleic acid metabolism.RNA metabolism.RNA processing.mRNA processing.mRNA splicing	112.064	136.35	0.282993	0.272509	1	4
VIT_12s0057g01490	Telomere repeat binding protein 1	Regulation overview.Regulation of gene expression.Regulation of transcription.Transcription factor.MYB-related family transcription factor	6.51341	10.4939	0.688064	0.27372	1	4
VIT_18s0122g00330	Unknown protein	Unknown	103.435	111.74	0.111417	0.579404	1	4
VIT_14s0066g01210	Carbonic anhydrase, chloroplast precursor	Metabolism.Primary metabolism.Amino acid metabolism.Histidine metabolism	10.0411	23.0631	1.19967	0.0597352	1	4
VIT_00s0591g00010	DNA excision repair protein ERCC-4	Metabolism.Primary metabolism.Nucleobase, nucleoside, nucleotide, nucleic acid metabolism.Nucleic acid metabolism.DNA metabolism.DNA recombination and repair.repair.Nucleotide excision repair	42.0108	43.0076	0.0338332	1	1	4
VIT_13s0019g02380	Exostosin	Metabolism.Primary metabolism.Carbohydrate metabolism.Oligosaccharide metabolism.Glycan metabolism.Glycan structures-biosynthesis1	111.469	132.249	0.246604	0.51094	1	4
VIT_02s0236g00040	Peptidyl-prolyl cis-trans isomerase, cyclophilin type	Metabolism.Primary metabolism.Protein metabolism and modification.Protein folding.Peptidyl prolyl isomerase-mediated protein folding	111.796	91.5527	-0.288199	0.317335	1	4
VIT_00s0189g00010	Unknown protein	Unknown	80.9546	72.6225	-0.156698	0.766501	1	4
VIT_11s0037g00930	GDP-L-fucose synthase.	Metabolism.Primary metabolism.Carbohydrate metabolism.Monosaccharide metabolism.Fructose and mannose metabolism	24.7848	29.1054	0.231831	0.689756	1	4
VIT_13s0067g00830	R protein PRF disease resistance protein	Response to stimulus.Stress response.Biotic stress response.Plant-pathogen interaction.R proteins from Plant-pathogen interaction	16.8352	14.3016	-0.235301	0.75504	1	4
VIT_13s0067g00790	R protein PRF disease resistance protein	Response to stimulus.Stress response.Biotic stress response.Plant-pathogen interaction.R proteins from Plant-pathogen interaction	28.4221	23.0273	-0.303669	0.61256	1	4
VIT_13s0067g00780	R protein PRF disease resistance protein	Response to stimulus.Stress response.Biotic stress response.Plant-pathogen interaction.R proteins from Plant-pathogen interaction	0	0	nan	nan	nan	4
VIT_13s0067g00760	R protein PRF disease resistance protein	Response to stimulus.Stress response.Biotic stress response.Plant-pathogen interaction.R proteins from Plant-pathogen interaction	0.840676	2.45468	1.54591	0.58675	1	4
VIT_02s0025g01520	Unknown protein	Unknown	38.8499	48.2725	0.313293	0.322766	1	4
VIT_16s0039g00880	CYP89H3	Metabolism.Cellular metabolism.Oxidation reduction.Cytochrome P450 oxidoreductase	0	1.78636	inf	0.0799483	1	4
VIT_12s0028g00580	Unknown protein	Unknown	257.71	275.187	0.0946667	0.824346	1	4
VIT_19s0027g01630	Disease resistance protein (NBS-LRR class)	Diverse functions.Gene family with diverse functions.NBS-LRR superfamily	23.0191	12.5561	-0.874447	0.140176	1	4.5
VIT_08s0007g02130	CPL2 (CTD phosphatase-like 2)	Signaling.Signaling pathway.Protein phosphatase	241.399	250.103	0.0511062	0.665238	1	4.5
VIT_14s0066g02330	Histone deacetylase complex, SIN3 component	Cellular process.Cell growth and death	161.575	166.985	0.0475131	0.770703	1	4.5
VIT_07s0031g02350	Heat shock protein binding	Metabolism.Primary metabolism.Protein metabolism and modification.Protein folding	302.344	338.824	0.164344	0.586955	1	4.5
VIT_19s0027g01570	Disease resistance protein (CC-NBS-LRR class)	Diverse functions.Gene family with diverse functions.NBS-LRR superfamily	1.29052	1.11118	-0.215857	1	1	4.5
VIT_14s0006g02900	Monoglyceride lipase	Metabolism.Primary metabolism.Lipid metabolism.Glycerolipid metabolism.Glycerolipid catabolism	98.4498	86.0526	-0.19417	0.487944	1	4.5
VIT_19s0014g03950	R protein PRF disease resistance protein	Response to stimulus.Stress response.Biotic stress response.Plant-pathogen interaction.R proteins from Plant-pathogen interaction	0.449842	0.676966	0.589663	1	1	4.5
VIT_07s0151g00910	Unknown	Unknown	389.37	386.755	-0.00972278	0.983691	1	4.5
VIT_14s0036g00100	Disease resistance protein (CC-NBS-LRR class)	Diverse functions.Gene family with diverse functions.NBS-LRR superfamily	0.449842	0.221879	-1.01965	1	1	4.5
VIT_11s0016g02850	Phosphofructokinase	Metabolism.Primary metabolism.Carbohydrate metabolism.Monosaccharide metabolism.Fructose and mannose metabolism	336.202	388.859	0.209917	0.615432	1	4.5
VIT_03s0063g01890	Ring-H2 finger protein ATL3G	Unclear	4.8164	2.22147	-1.11644	0.382462	1	4.5
VIT_18s0072g00670	GT2-like trihelix DNA-binding protein	Regulation overview.Regulation of gene expression.Regulation of transcription.Transcription factor.Trihelix family transcription factor	33.0127	29.7606	-0.149618	0.729576	1	4.5
VIT_06s0061g01030	Aspartic proteinase nepenthesin-2 precursor	Metabolism.Primary metabolism.Protein metabolism and modification.Proteolysis.Peptidase-mediated proteolysis	421.606	432.952	0.0383112	0.771845	1	4.5
VIT_14s0060g01090	LNG1 (LONGIFOLIA1)	Cellular process.Cell growth and death.Cell growth	108.337	120.298	0.151088	0.492517	1	4.5
VIT_12s0057g01280	Heterogeneous nuclear ribonucleoprotein A1/A3	Metabolism.Primary metabolism.Nucleobase, nucleoside, nucleotide, nucleic acid metabolism.Nucleic acid metabolism.RNA metabolism.RNA processing.mRNA processing.mRNA splicing	1.27667	1.56537	0.29412	1	1	5
VIT_07s0141g00790	Unknown protein	Unknown	261.457	250.328	-0.0627553	1	1	5
VIT_14s0036g00100	Disease resistance protein (CC-NBS-LRR class)	Diverse functions.Gene family with diverse functions.NBS-LRR superfamily	0.449842	0.221879	-1.01965	1	1	5
VIT_08s0007g05580	Embryo-abundant protein	Unknown	80.8328	99.9334	0.306025	0.654251	1	5
VIT_05s0020g03500	Prefoldin KE2	Metabolism.Primary metabolism.Protein metabolism and modification.Protein folding	363.189	383.164	0.0772448	0.833262	1	5
VIT_14s0068g00340	Transcription initiation factor TFIID subunit 8	Metabolism.Primary metabolism.Nucleobase, nucleoside, nucleotide, nucleic acid metabolism.Nucleic acid metabolism.RNA metabolism.Basal transcription factors	66.1097	58.7875	-0.169353	0.588653	1	5
VIT_01s0026g01110	TIR-NBS-LRR disease resistance	Diverse functions.Gene family with diverse functions.NBS-LRR superfamily	14.828	12.3116	-0.268312	0.79548	1	5
VIT_08s0040g00680	Phosphatidylinositol 4-kinase type-II	Metabolism.Primary metabolism.Carbohydrate metabolism.Monosaccharide metabolism.Inositol phosphate metabolism	9.56596	19.412	1.02096	0.0791815	1	5
VIT_08s0007g04150	RKL1 (Receptor-like kinase 1)	Signaling.Signaling pathway.Protein kinase	280.757	415.492	0.5655	0.0553863	0.996863	5
VIT_08s0007g01640	Fructokinase	Metabolism.Primary metabolism.Carbohydrate metabolism.Monosaccharide metabolism.Fructose and mannose metabolism	67.8242	75.5573	0.155771	0.494005	1	5
VIT_17s0000g00250	Unknown protein	Unknown	10.8029	11.6259	0.105927	0.962104	1	5
VIT_05s0094g01420	Inosine-uridine preferring nucleoside hydrolase	Metabolism.Primary metabolism.Nucleobase, nucleoside, nucleotide, nucleic acid metabolism.Nucleotide metabolism.Purine metabolism	93.381	87.2648	-0.0977292	0.621617	1	5

## Sheet: mir3623 targets expression
V1	Grimplet annotation	Functional category	A II media	B II media	log2FDC	pvalue	FDR	Expectation
VIT_17s0000g02000	IRE (incomplete root hair elongation)	Regulation overview.Regulation of gene expression.Regulation of transcription.Transcription factor.Zinc finger C3HC4 family transcription factor	97.8277	99.7464	0.0280226	0.808793	1	2
VIT_17s0000g07550	Zinc finger (C3HC4-type ring finger)	Metabolism.Primary metabolism.Carbohydrate metabolism.Carbohydrate catabolism	209.552	215.563	0.0407971	0.997977	1	2.5
VIT_07s0129g00020	Glycosyl hydrolase family 43 protein	Unknown	50.665	55.964	0.143508	0.733978	1	2.5
VIT_05s0020g00390	Unknown protein	Metabolism.Primary metabolism.Nucleobase, nucleoside, nucleotide, nucleic acid metabolism.Nucleic acid metabolism.DNA metabolism	566.328	557.212	-0.023412	0.894011	1	2.5
VIT_09s0002g00620	Embryo sac development arrest 25	Transport overview.Electrochemical Potential-driven Transporters.Porters.Monovalent Cation:Proton Antiporter-1	117.837	88.8255	-0.407748	0.204534	1	3
VIT_19s0090g01480	Na+/H+ exchanger 4	Diverse functions.Gene family with diverse functions.AAA-type ATPase domain family	0.899684	1.78815	0.990974	0.919673	1	3
VIT_17s0000g09320	AAA-type ATPase	Metabolism.Primary metabolism.Coenzyme and prosthetic group metabolism.Riboflavin metabolism.Riboflavin biosynthesis	5.17954	8.26377	0.673975	0.439833	1	3.5
VIT_05s0094g01490	6,7-dimethyl-8-ribityllumazine synthase, chloroplast precursor	Unknown	282.888	289.095	0.031315	0.957851	1	3.5
VIT_06s0004g07080	Unknown protein	Metabolism.Primary metabolism.Amino acid metabolism.Histidine metabolism	127.967	113.072	-0.178534	0.583128	1	3.5
VIT_08s0040g01360	Histidyl-tRNA synthetase	Development.Reproductive development.Embryo development	44.9176	43.6306	-0.0419402	0.87685	1	3.5
VIT_11s0016g03860	Raspberry3	Signaling.Signaling pathway.Protein kinase	65.2925	58.6203	-0.155519	0.796332	1	3.5
VIT_12s0035g01180	Protein kinase CRK1 protein	Metabolism.Primary metabolism.Protein metabolism and modification.Protein synthesis.Ribosome	133.272	156.213	0.229142	0.345197	1	3.5
VIT_08s0032g00330 VIT_08s0032g00320	Pigment defective 318 (PDE318)	Unclear	0	0.66653	inf	0.667169	1	3.5
VIT_18s0001g09380	Syntaxin 6	Metabolism.Primary metabolism.Lipid metabolism.Steroid metabolism.Steroid biosynthesis	0.87018	0.899738	0.0481907	1	1	3.5
VIT_19s0014g00070	Solanesyl diphosphate synthase	Signaling.Signaling pathway.Protein kinase	100.446	105.77	0.0745049	0.730709	1	3.5
VIT_14s0068g00070	feronia receptor-like kinase	Diverse functions.Gene family with diverse functions.Pentatricopeptide domain family	0.449842	0.455087	0.0167227	1	1	3.5
VIT_14s0060g00880	Pentatricopeptide (PPR) repeat	Signaling.Signaling pathway.Protein kinase	0.449842	0.443758	-0.0196473	1	1	3.5
VIT_18s0089g01150	Wall-associated kinase 2 (WAK2)	Metabolism.Primary metabolism.Nucleobase, nucleoside, nucleotide, nucleic acid metabolism.Nucleic acid metabolism.RNA metabolism.RNA processing.mRNA processing.mRNA splicing	0.420338	0	#NAME?	0.494756	1	3.5
VIT_17s0000g06950	DEAH (Asp-Glu-Ala-His) box polypeptide 16	Signaling.Signaling pathway.Protein kinase	55.2081	47.4139	-0.219569	0.569847	1	4
VIT_03s0017g02360	AarF domain containing kinase	Signaling.Signaling pathway.Calcium sensors and Signaling	109.452	88.3053	-0.309725	0.293921	1	4
VIT_08s0007g08960	Ca2+-transporting ATPase type 2 isoform 4	Signaling.Signaling pathway.Protein kinase	133.824	115.326	-0.214621	0.506225	1	4
VIT_12s0035g01180	Protein kinase CRK1 protein	Signaling.Signaling pathway.Calcium sensors and Signaling	133.272	156.213	0.229142	0.345197	1	4
VIT_04s0008g00950	Calcineurin B protein 10	Unclear	235.916	366.417	0.635211	0.0373528	0.897606	4
VIT_16s0039g00160	Metallophosphoesterase	Unclear	20.7067	22.7759	0.13741	0.781294	1	4
VIT_02s0012g00270	Pleckstriny (PH) domain-containing protein	Regulation overview.Regulation of gene expression.Regulation of transcription.Transcription factor.Homeobox domain family transcription factor	15.2778	12.9381	-0.239813	0.768821	1	4
VIT_18s0001g13130	BEL1-like homeodomain 10	Metabolism.Primary metabolism.Carbohydrate metabolism.Glycolysis Gluconeogenesis	0	0	nan	nan	nan	4
VIT_13s0019g04370	Phosphoglucomutase/phosphomannomutase	Signaling.Signaling pathway.Protein kinase	127.812	169.166	0.404416	0.186852	1	4.5
VIT_13s0067g00960	Ser/Thr protein kinase	Metabolism.Cellular metabolism.Amino acid derivative metabolism.Selenoamino acid metabolism	142.503	156.92	0.139035	0.744965	1	4.5
VIT_12s0035g01920	Methionine S-methyltransferase	Regulation overview.Regulation of gene expression.Regulation of transcription.Transcription factor.bHLH family transcription factor	20.0292	16.5711	-0.27344	0.491237	1	4.5
VIT_07s0104g00250	Basic helix-loop-helix (bHLH) family	Metabolism.Primary metabolism.Carbohydrate metabolism.Monosaccharide metabolism.Galactose metabolism	0	0.221879	inf	1	1	4.5
VIT_00s0878g00020	Stachyose synthase precursor	Unclassified	0.449842	0.66653	0.56725	1	1	4.5
VIT_13s0064g01000	Telomerase reverse transcriptase (TERT)	Metabolism.Primary metabolism.Carbohydrate metabolism.Monosaccharide metabolism.Monosaccharide catabolism.Pentose-phosphate shunt	0	2.00824	inf	0.0676048	1	4.5
VIT_16s0098g01200	6-phosphogluconolactonase	Diverse functions.Gene family with diverse functions.NBS-LRR superfamily	603.499	736.646	0.287619	0.337811	1	4.5
VIT_18s0041g02470	Disease resistance protein (TIR-NBS-LRR class)	Metabolism.Primary metabolism.Nucleobase, nucleoside, nucleotide, nucleic acid metabolism.Nucleotide metabolism.Purine metabolism	2.57502	1.11118	-1.21249	0.477055	1	4.5
VIT_10s0003g01720	Nucleoside triphosphatase	Development.Reproductive development.Embryo development	15.5428	18.5784	0.257378	0.715693	1	4.5
VIT_17s0000g05480	EMB2454 (embryo defective 2454)	Metabolism.Secondary metabolism.Terpenoid metabolism.Monoterpenoid metabolism.Monoterpenoid biosynthesis	25.4484	24.6127	-0.0481769	1	1	4.5
VIT_02s0012g02380	Geraniol 10-hydroxylase	Metabolism.Primary metabolism.Carbohydrate metabolism.Glycolysis Gluconeogenesis	0.420338	0.443758	0.0782221	1	1	4.5
VIT_13s0019g04370	Phosphoglucomutase/phosphomannomutase	Unknown	127.812	169.166	0.404416	0.186852	1	5
VIT_02s0087g00800	Unknown protein	Regulation overview.Regulation of gene expression.Regulation of transcription.Transcription factor.bHLH family transcription factor	438.426	516.074	0.235243	0.306393	1	5
VIT_18s0001g10270	Basic helix-loop-helix protein SPATULA	Metabolism.Primary metabolism.Carbohydrate metabolism.Glycolysis Gluconeogenesis	24.7631	21.0295	-0.235778	0.688349	1	5
VIT_19s0176g00150	Phosphoglucomutase/phosphomannomutase	Transport overview.Incompletely characterized transport systems.Putative transport protein.Transporter unknown	1.26884	1.12162	-0.177934	1	1	5
VIT_01s0010g02530	Extracellular ligand-gated ion channel	Diverse functions.Gene family with diverse functions.NBS-LRR superfamily	75.0241	86.6798	0.208342	0.504168	1	5
VIT_18s0041g02470	Disease resistance protein (TIR-NBS-LRR class)	Metabolism.Primary metabolism.Carbohydrate metabolism.Glycosyl transference	2.57502	1.11118	-1.21249	0.477055	1	5
VIT_01s0011g01910	Glycosyl transferase-related	Unclear	3.02486	1.3435	-1.17088	0.394268	1	5
VIT_07s0005g06010	FAD linked oxidase, N-terminal	Unknown	37.1035	28.9323	-0.358871	0.529084	1	5
VIT_01s0011g01060	RNA recognition motif (RRM)-containing protein	Response to stimulus.Stress response.Biotic stress response.Plant-pathogen interaction.R proteins from Plant-pathogen interaction	77.5642	75.5283	-0.0383749	0.813785	1	5
VIT_00s0335g00090	R protein MLA10	Metabolism.Primary metabolism.Protein metabolism and modification.Protein synthesis.Translation.Translational initiation	0.428167	0	#NAME?	0.869445	1	5
VIT_04s0008g01200	Eukaryotic translation initiation factor SUI1	Response to stimulus.Stress response.Biotic stress response.Plant-pathogen interaction.R proteins from Plant-pathogen interaction	363.084	342.77	-0.0830596	0.904384	1	5
VIT_13s0139g00290	R protein disease resistance protein	Response to stimulus.Stress response.Biotic stress response.Plant-pathogen interaction	4.74956	2.69832	-0.815733	0.340318	1	5

## Sheet: mir3632 targets expression
V1	Grimplet annotation	Functional category	A II media	B II media	log2FDC	pvalue	FDR	Expectation
VIT_13s0067g00830	R protein PRF disease resistance protein	Response to stimulus.Stress response.Biotic stress response.Plant-pathogen interaction.R proteins from Plant-pathogen interaction	16.8352	14.3016	-0.235301	0.75504	1	1
VIT_13s0067g00790	R protein PRF disease resistance protein	Response to stimulus.Stress response.Biotic stress response.Plant-pathogen interaction.R proteins from Plant-pathogen interaction	28.4221	23.0273	-0.303669	0.61256	1	1
VIT_13s0067g00760	R protein PRF disease resistance protein	Response to stimulus.Stress response.Biotic stress response.Plant-pathogen interaction.R proteins from Plant-pathogen interaction	0.840676	2.45468	1.54591	0.58675	1	2
VIT_07s0005g06200	RPM1 (resistance to p. syringae pv maculicola 1)	Response to stimulus.Stress response.Biotic stress response.Plant-pathogen interaction	0.428167	0.444651	0.0545	1	1	2.5
VIT_13s0067g00750	R protein PRF disease resistance protein	Response to stimulus.Stress response.Biotic stress response.Plant-pathogen interaction.R proteins from Plant-pathogen interaction	2.11735	2.46511	0.219395	1	1	2.5
VIT_13s0067g00810	R protein PRF disease resistance protein	Response to stimulus.Stress response.Biotic stress response.Plant-pathogen interaction.R proteins from Plant-pathogen interaction	117.158	90.9637	-0.365096	0.398521	1	2.5
VIT_06s0009g02120	Nuclear transcription factor Y subunit B related	Regulation overview.Regulation of gene expression.Regulation of transcription.Transcription factor.CCAAT family transcription factor.HAP3-type-type	28.5245	27.4902	-0.0532823	1	1	3
VIT_05s0077g01000	ATP binding protein	Unknown	41.9632	31.2276	-0.426306	0.392622	1	3
VIT_19s0027g01400	R protein PRF disease resistance protein	Response to stimulus.Stress response.Biotic stress response.Plant-pathogen interaction.R proteins from Plant-pathogen interaction	0	1.34439	inf	0.365464	1	3
VIT_08s0007g02990	Unknown	Unknown	1.29052	0	#NAME?	0.166051	1	3
VIT_17s0000g02230	Jasmonate ZIM domain-containing protein 3	Signaling.Hormone Signaling.Jasmonate salicylate signaling.Jasmonate Signaling.Jasmonate-mediated Signaling pathway	135.527	94.7058	-0.517059	0.102073	1	3
VIT_06s0080g00930	Unknown protein	Unknown	73.3108	66.3368	-0.144218	0.717694	1	3
VIT_06s0004g01740	Basic helix-loop-helix (bHLH) family	Regulation overview.Regulation of gene expression.Regulation of transcription.Transcription factor.bHLH family transcription factor	84.7142	91.3159	0.108264	0.748765	1	3
VIT_13s0064g00550	R protein MLA10	Response to stimulus.Stress response.Biotic stress response.Plant-pathogen interaction.R proteins from Plant-pathogen interaction	0	1.13205	inf	0.343419	1	3.5
VIT_15s0021g01810	Armadillo/beta-catenin repeat family protein	Unknown	124.93	148.265	0.24706	0.395944	1	3.5
VIT_19s0014g05180	RPS2 (resistant to p. syringae 2)	Response to stimulus.Stress response.Biotic stress response.Plant-pathogen interaction	4.75138	3.34308	-0.507165	0.664208	1	3.5
VIT_09s0096g00930	Disease resistance protein (TIR-NBS-LRR class)	Diverse functions.Gene family with diverse functions.NBS-LRR superfamily	4.73572	5.40529	0.190789	0.893428	1	3.5
VIT_03s0038g01400	R protein PRF disease resistance protein	Response to stimulus.Stress response.Biotic stress response.Plant-pathogen interaction.R proteins from Plant-pathogen interaction	0.428167	0	#NAME?	0.53395	1	3.5
VIT_04s0044g01490	2-oxoisovalerate dehydrogenase alpha subunit, mitochondrial precursor	Metabolism.Primary metabolism.Amino acid metabolism.Valine, leucine, and isoleucine metabolism.Valine, leucine, and isoleucine catabolism	32.2618	50.6768	0.651499	0.0834053	1	3.5
VIT_02s0012g01990	4-hydroxyphenylpyruvate dioxygenase	Metabolism.Primary metabolism.Amino acid metabolism.Aromatic amino acid metabolism.Tyrosine metabolism.Tyrosine catabolism	0.449842	0.455087	0.0167227	1	1	3.5
VIT_12s0028g00710	4-hydroxyphenylpyruvate dioxygenase	Metabolism.Primary metabolism.Amino acid metabolism.Aromatic amino acid metabolism.Tyrosine metabolism.Tyrosine catabolism	1352.21	1741.64	0.365127	0.167262	1	3.5
VIT_11s0016g04650	Drug/metabolite transporter DMT family transporter	Transport overview.Electrochemical Potential-driven Transporters.Porters.Drug/Metabolite Transporter	83.2893	54.3238	-0.616547	0.125966	1	3.5
VIT_14s0060g01980	Unknown protein	Unknown	60.9006	86.0889	0.49937	0.348104	1	3.5
VIT_18s0001g07650	VIN3	Development.Reproductive development.Flower development	1.29052	0.66653	-0.953209	0.793802	1	3.5
VIT_17s0000g02100	Wall-associated kinase 2 (WAK2)	Signaling.Signaling pathway.Protein kinase	6.43454	5.3871	-0.256329	0.571798	1	3.5
VIT_14s0083g00910	Auxin-independent growth promoter	Unknown	74.4063	69.6086	-0.096159	0.787125	1	3.5
VIT_05s0029g00330	Adenosylhomocysteinase (S-adenosyl-L-homocysteine hydrolase)	Metabolism.Primary metabolism.Amino acid metabolism.Methionine metabolism	2836.52	2114.72	-0.423657	0.111339	1	3.5
VIT_00s0144g00040	R protein MLA10	Response to stimulus.Stress response.Biotic stress response.Plant-pathogen interaction.R proteins from Plant-pathogen interaction	2.6262	1.56537	-0.746468	0.718035	1	4
VIT_00s0144g00270	R protein MLA10	Response to stimulus.Stress response.Biotic stress response.Plant-pathogen interaction.R proteins from Plant-pathogen interaction	183.979	134.389	-0.45313	0.20404	1	4
VIT_00s0144g00220	R protein disease resistance protein	Response to stimulus.Stress response.Biotic stress response.Plant-pathogen interaction.R proteins from Plant-pathogen interaction	2.56719	4.25326	0.728379	0.584439	1	4
VIT_15s0024g00400	R protein MLA10	Response to stimulus.Stress response.Biotic stress response.Plant-pathogen interaction.R proteins from Plant-pathogen interaction	0.449842	0	#NAME?	0.885193	1	4
VIT_16s0098g00350	SDG29 (SET Domain group 29)	Regulation overview.Regulation of gene expression.Regulation of transcription.Transcription factor.PHD family transcription factor	8.59524	13.2009	0.619022	0.291854	1	4
VIT_09s0002g03330	Disease resistance protein (NBS-LRR class)	Diverse functions.Gene family with diverse functions.NBS-LRR superfamily	8.20259	8.47521	0.0471693	1	1	4
VIT_09s0070g00350	R protein disease resistance protein	Response to stimulus.Stress response.Biotic stress response.Plant-pathogen interaction.R proteins from Plant-pathogen interaction	2.1607	0.676966	-1.67434	0.326737	1	4
VIT_09s0002g03980	RPS5 (resistant to p. syringae 5)	Response to stimulus.Stress response.Biotic stress response.Plant-pathogen interaction.R proteins from Plant-pathogen interaction	20.4201	29.9816	0.554089	0.233695	1	4
VIT_06s0009g03520	Signal peptide peptidase	Metabolism.Primary metabolism.Protein metabolism and modification.Proteolysis.Peptidase-mediated proteolysis	714.817	859.461	0.265859	0.412228	1	4
VIT_07s0005g06220	RPM1 (resistance to p. syringae pv maculicola 1)	Response to stimulus.Stress response.Biotic stress response.Plant-pathogen interaction	26.2042	16.3334	-0.681976	0.163012	1	4
VIT_07s0005g06180	RPM1 (resistance to p. syringae pv maculicola 1)	Response to stimulus.Stress response.Biotic stress response.Plant-pathogen interaction	3.0092	6.05273	1.00821	0.365638	1	4
VIT_16s0039g02500	Shikimate kinase	Metabolism.Primary metabolism.Amino acid metabolism.Aromatic amino acid metabolism.Aromatic amino acid biosynthesis	247.373	337.005	0.446082	0.134027	1	4
VIT_05s0020g01180	Proteasome 26S AAA-ATPase subunit (RPT5a)	Metabolism.Primary metabolism.Protein metabolism and modification.Proteolysis.cytoplasmic and nuclear protein degradation.Ubiquitin-mediated proteolysis.Proteasome	265.337	280.149	0.0783652	0.810667	1	4
VIT_02s0025g02770	Glucan endo-1,3-beta-glucosidase 7 precursor	Metabolism.Primary metabolism.Carbohydrate metabolism.Polysaccharide metabolism.Starch and sucrose metabolism	382.043	372.947	-0.0347653	0.880601	1	4
VIT_15s0046g01010	DEAD box RNA helicase (RH26)	Metabolism.Primary metabolism.Nucleobase, nucleoside, nucleotide, nucleic acid metabolism.Nucleic acid metabolism.RNA metabolism.RNA processing.mRNA processing.mRNA splicing	148.726	90.483	-0.716937	0.0630699	1	4
VIT_19s0014g05160	RPS2 (resistant to p. syringae 2)	Response to stimulus.Stress response.Biotic stress response.Plant-pathogen interaction	0.420338	1.11118	1.40247	0.783962	1	4
VIT_15s0046g01080	Glycosyl hydrolase family 18	Metabolism.Primary metabolism.Carbohydrate metabolism.Carbohydrate catabolism	158.659	146.89	-0.111189	0.632821	1	4
VIT_00s0391g00010	Pentatricopeptide (PPR) repeat-containing	Diverse functions.Gene family with diverse functions.Pentatricopeptide domain family	6.86872	14.6237	1.09019	0.147471	1	4
VIT_08s0007g01900	Proton-dependent oligopeptide transport (POT) family protein	Transport overview.Electrochemical Potential-driven Transporters.Porters.Proton-dependent Oligopeptide Transporter	0.420338	0.221879	-0.921778	1	1	4.5
VIT_02s0025g04730	Glyoxylate reductase	Metabolism.Primary metabolism.Generation of metabolite precursors and energy.Glyoxylate and dicarboxylate metabolism	9.43954	9.05731	-0.0596331	0.93975	1	4.5
VIT_00s0515g00020	R protein MLA10	Response to stimulus.Stress response.Biotic stress response.Plant-pathogen interaction.R proteins from Plant-pathogen interaction	0.428167	0	#NAME?	0.880126	1	4.5
VIT_06s0004g03920	Pto serine/threonine kinase	Response to stimulus.Stress response.Biotic stress response.Plant-pathogen interaction	32.8296	37.155	0.178558	0.733163	1	4.5
VIT_11s0016g05350	RabGAP/TBC domain-containing protein	Signaling.Signaling pathway.G-protein signaling pathway.RAB-GTPase regulation	41.3406	33.8352	-0.289033	0.583599	1	4.5
VIT_02s0033g01350	Unknown protein	Unknown	99.6777	82.0856	-0.280141	0.31239	1	4.5
VIT_19s0014g05150	RPS2 (resistant to p. syringae 2)	Response to stimulus.Stress response.Biotic stress response.Plant-pathogen interaction	7.43477	3.15251	-1.23779	0.148034	1	4.5
VIT_01s0011g05260	DELLA protein GAI1	Development.Reproductive development.Flower development	181.007	203.877	0.171656	0.384929	1	4.5
VIT_04s0008g00750	Unknown protein	Unknown	724.2	790.786	0.1269	0.570716	1	4.5
VIT_06s0080g01230	DnaJ homolog, subfamily A, member 2	Transport overview.Primary Active Transporters.P-P-bond hydrolysis-driven transporters.General Secretory Pathway (Sec)	2034.76	2345.48	0.20502	0.425458	1	4.5
VIT_13s0074g00550	Amino acid transporter family	Transport overview.Electrochemical Potential-driven Transporters.Porters.Amino Acid/Auxin Permease	88.5652	84.6897	-0.0645529	0.904468	1	4.5
VIT_07s0005g01150	CTP synthase	Metabolism.Primary metabolism.Nucleobase, nucleoside, nucleotide, nucleic acid metabolism.Nucleotide metabolism.Pyrimidine metabolism	56.5197	42.9832	-0.39498	0.275579	1	4.5
VIT_11s0016g01180	F-box/LRR-repeat protein 20	Metabolism.Primary metabolism.Protein metabolism and modification.Proteolysis.cytoplasmic and nuclear protein degradation.Ubiquitin-mediated proteolysis	18.0805	13.6419	-0.406388	0.650529	1	4.5
VIT_15s0046g01010	DEAD box RNA helicase (RH26)	Metabolism.Primary metabolism.Nucleobase, nucleoside, nucleotide, nucleic acid metabolism.Nucleic acid metabolism.RNA metabolism.RNA processing.mRNA processing.mRNA splicing	148.726	90.483	-0.716937	0.0630699	1	4.5
VIT_06s0061g01230	Cellulose synthase CSLA02	Cellular process.Cellular component organization and biogenesis.Cell wall organization and biogenesis.Cell wall metabolism.Cell wall biosynthesis.Cellulose biosynthesis	661.591	444.406	-0.57406	0.0574172	1	4.5
VIT_18s0001g02170	RAB GTPase LIP1	Cellular process.Cellular transport.Protein trafficking.Vesicle-mediated trafficking	36.3302	39.0559	0.104372	0.660834	1	5
VIT_04s0008g05430	RDR6 (RNA-dependent RNA polymerase 6)	Metabolism.Primary metabolism.Nucleobase, nucleoside, nucleotide, nucleic acid metabolism.Nucleic acid metabolism.RNA metabolism.RNA processing	115.963	61.72	-0.909855	0.00475902	0.325028	5
VIT_08s0007g08420	R protein MLA10	Response to stimulus.Stress response.Biotic stress response.Plant-pathogen interaction.R proteins from Plant-pathogen interaction	66.695	50.6389	-0.397333	0.483572	1	5
VIT_00s0591g00010	DNA excision repair protein ERCC-4	Metabolism.Primary metabolism.Nucleobase, nucleoside, nucleotide, nucleic acid metabolism.Nucleic acid metabolism.DNA metabolism.DNA recombination and repair.repair.Nucleotide excision repair	42.0108	43.0076	0.0338332	1	1	5
VIT_14s0060g02630	Unknown protein	Unknown	3.0092	1.5767	-0.93247	0.399661	1	5

## Sheet: 3634 target expression
V1	Grimplet annotation	Functional category	A II media	B II media	log2FDC	pvalue	FDR	Expectation
VIT_14s0036g01180	RPS2 (resistant to p. syringae 2)	Unclear	1.29052	2.68699	1.05804	0.486828	1	2.5
VIT_06s0004g04850	XH/XS domain-containing protein	No hit	53.2184	56.1885	0.0783508	0.918532	1	2.5
VIT_19s0085g00430	No hit	Response to stimulus.Stress response.Biotic stress response.Plant-pathogen interaction.R proteins from Plant-pathogen interaction	0.848505	3.35531	1.98345	0.243516	1	3
VIT_14s0030g01160	R protein disease resistance protein	Response to stimulus.Stress response.Biotic stress response.Plant-pathogen interaction.R proteins from Plant-pathogen interaction	14.2011	13.1886	-0.106711	1	1	3
VIT_14s0030g01050	R protein disease resistance protein	Unclear	2.60452	4.0287	0.629295	0.434368	1	3
VIT_01s0011g02810	Nuclear matrix constituent protein 1	Unclear	278.926	239.954	-0.217122	0.584703	1	3.5
VIT_15s0046g03160	RNA adenosine deaminase	Metabolism.Primary metabolism.Carbohydrate metabolism.Polysaccharide metabolism.Starch and sucrose metabolism	0	0.66653	inf	0.635158	1	3.5
VIT_19s0085g00810	Glucan endo-1,3-beta-glucosidase precursor	Regulation overview.Regulation of gene expression.Regulation of transcription.Transcription factor.C2H2 family transcription factor	1.29052	0.899738	-0.520374	0.798175	1	3.5
VIT_18s0001g02000	Zinc finger (C2H2 type) family	No hit	0.449842	1.12162	1.31809	0.84619	1	4
VIT_19s0085g00460	No hit	No hit	0.449842	0.66653	0.56725	1	1	4
VIT_19s0085g00480	No hit	Diverse functions.Gene family with diverse functions.Pentatricopeptide domain family	12.8968	6.95068	-0.891783	0.139553	1	4
VIT_00s0207g00190	Pentatricopeptide (PPR) repeat-containing protein	Unclear	68.978	72.1971	0.0658058	0.838828	1	4
VIT_03s0017g01210	Phosphate-induced protein 1	Transport overview.Accessory factors involved in transport.Auxiliary transport proteins.Ankyrin	7796.57	5875.62	-0.408099	0.358327	1	4
VIT_14s0171g00210	Ankyrin	Regulation overview.Regulation of gene expression.Regulation of transcription.Transcription factor.CCAAT family transcription factor.HAP3-type-type	8.64642	6.47205	-0.41788	0.775416	1	4
VIT_19s0015g00440	Nuclear transcription factor Y subunit B-3	Regulation overview.Regulation of gene expression.Regulation of transcription.Transcription factor.CCAAT family transcription factor.HAP3-type-type	129.949	163.48	0.331171	0.206653	1	4
VIT_00s1287g00010	Nuclear transcription factor Y subunit B-3	Regulation overview.Regulation of gene expression.Regulation of transcription.Transcription factor.CCAAT family transcription factor.HAP3-type-type	84.1686	70.4081	-0.257539	0.507299	1	4
VIT_00s0259g00180	Nuclear transcription factor Y subunit B-3	Regulation overview.Regulation of gene expression.Regulation of transcription.Transcription factor.CCAAT family transcription factor.HAP3-type-type	8.29893	17.4392	1.07134	0.0325225	0.845975	4
VIT_12s0057g01010	Nuclear transcription factor Y subunit B-3	Cellular process.Cellular component organization and biogenesis.Organelle organization and biogenesis.Peroxisome organization and biogenesis	11.316	12.7997	0.177754	0.791919	1	4
VIT_18s0001g12060	Peroxisomal biogenesis factor 11 (PEX11)	Cellular process.Cellular component organization and biogenesis.Organelle organization and biogenesis.Peroxisome organization and biogenesis	51.8652	58.0854	0.163409	0.751487	1	4
VIT_18s0001g12050	Peroxisomal biogenesis factor 11 (PEX11)	Metabolism.Primary metabolism.Carbohydrate metabolism.Monosaccharide metabolism.Amino sugar metabolism	2.9797	3.59716	0.271694	1	1	4
VIT_14s0066g02400	Mannose-1-phosphate guanyltransferase	Cellular process.Cellular component organization and biogenesis.Cytoskeleton organization and biogenesis.Microtubule organization and biogenesis.Microtubule-driven movement	116.203	131.879	0.182568	0.555776	1	4
VIT_19s0027g00080	Kinesin motor protein	Transport overview.Electrochemical Potential-driven Transporters.Porters.Hydroxy/Aromatic Amino Acid Permease	33.6233	35.3171	0.0709034	0.754903	1	4
VIT_13s0019g04220	Tryptophan/tyrosine permease family	Response to stimulus.Stress response.Biotic stress response.Plant-pathogen interaction.R proteins from Plant-pathogen interaction	0.420338	1.56627	1.89771	0.564977	1	4
VIT_14s0030g01200	R protein disease resistance protein	Response to stimulus.Stress response.Biotic stress response.Plant-pathogen interaction.R proteins from Plant-pathogen interaction	1.26884	1.33217	0.0702607	1	1	4
VIT_14s0030g00990	R protein disease resistance protein	Response to stimulus.Stress response.Biotic stress response.Plant-pathogen interaction.R proteins from Plant-pathogen interaction	14.6666	13.8098	-0.086841	0.981305	1	4
VIT_14s0030g00840	R protein disease resistance protein	Cellular process.Cell growth and death	2.13902	3.34219	0.643842	0.542754	1	4
VIT_08s0040g03250	DNA topoisomerase VIA (SPO11)	Metabolism.Secondary metabolism.Phenylpropanoid metabolism.Phenylpropanoid biosynthesis	200.599	209.414	0.0620472	0.908639	1	4
VIT_16s0100g00800	Stilbene synthase 4	Signaling.Hormone Signaling.Auxin Signaling.Auxin-mediated Signaling pathway	24.4639	6.01964	-2.0229	0.000569582	0.0897498	4
VIT_11s0078g00400	Auxin responsive SAUR protein	No hit	1.27667	1.12162	-0.186808	1	1	4
VIT_19s0085g00400	No hit	Response to stimulus.Stress response.Biotic stress response.Plant-pathogen interaction	105.054	118.651	0.175596	0.672799	1	4.5
VIT_03s0038g04090	Guanine nucleotide exchange MIN7	Response to stimulus.Stress response.Biotic stress response.Plant-pathogen interaction.R proteins from Plant-pathogen interaction	217.09	200.269	-0.116352	0.555085	1	4.5
VIT_18s0041g00270	R protein PRF disease resistance protein	Regulation overview.Regulation of gene expression.Regulation of transcription	14.7118	12.2558	-0.263509	0.915686	1	4.5
VIT_08s0007g07570	CCR4-NOT transcription complex subunit 3	Signaling.Signaling pathway.Protein kinase	215.621	205.846	-0.0669311	0.912238	1	4.5
VIT_17s0000g05890	Protein kinase APK1B	Signaling.Signaling pathway.Protein kinase	44.4835	55.502	0.319271	0.470939	1	4.5
VIT_19s0014g02670	Protein kinase CRK1 CRK1 protein(Cdc2-related kinase 1)	Unclear	188.712	188.656	-0.000428093	0.991955	1	4.5
VIT_13s0019g01610	XH/XS domain-containing protein	Unknown	174.369	162.717	-0.0997811	0.686138	1	4.5
VIT_08s0007g01330	Unknown protein	Unknown	35.0885	48.4771	0.466305	0.177045	1	4.5
VIT_17s0000g04070	Unknown	Unknown	7.79008	4.03913	-0.947592	0.438162	1	4.5
VIT_18s0122g01080	Calcium ion binding protein	Unknown	173.503	152.451	-0.186614	0.451788	1	4.5
VIT_01s0011g03760	Unknown	Transport overview.Electrochemical Potential-driven Transporters.Porters.Amino Acid/Auxin Permease	25.5249	31.6209	0.308971	0.513809	1	4.5
VIT_06s0004g00800	Amino acid permease	Response to stimulus.Stress response.Biotic stress response.Plant-pathogen interaction.R proteins from Plant-pathogen interaction	55.5603	59.4657	0.0980032	1	1	4.5
VIT_14s0030g00990	R protein disease resistance protein	Metabolism.Primary metabolism.Carbohydrate metabolism.Monosaccharide metabolism.Fructose and mannose metabolism	14.6666	13.8098	-0.086841	0.981305	1	4.5
VIT_04s0008g00520	6-phosphofructokinase	Unknown	769.069	597.444	-0.36431	0.11317	1	4.5
VIT_00s0332g00090	Unknown protein	Regulation overview.Regulation of gene expression.Regulation of transcription.Transcription factor.bZIP family transcription factor	0.420338	0.444651	0.0811241	1	1	4.5
VIT_13s0158g00380	BZIP transcription factor bZIP121	Unknown	28.23	35.4146	0.327115	0.389694	1	4.5
VIT_12s0057g00240	Unknown protein	Metabolism.Primary metabolism.Protein metabolism and modification.Protein folding.Chaperone-mediated protein folding.Chaperonin	3.41569	8.03742	1.23455	0.0815333	1	4.5
VIT_08s0040g00880	Chaperone binding	No hit	0.449842	0.899738	1.00009	1	1	4.5
VIT_07s0141g00960	No hit	Signaling.Hormone Signaling.Ethylene Signaling.Ethylene-mediated Signaling pathway	0	0.444651	inf	1	1	4.5
VIT_03s0063g00460	Ethylene-responsive transcription factor ERF109	Response to stimulus.Stress response.Biotic stress response.Plant-pathogen interaction	1.72651	1.35482	-0.349756	0.789584	1	5
VIT_13s0158g00210	RPM1 (resistance to p. syringae pv maculicola 1)	Response to stimulus.Stress response.Biotic stress response.Plant-pathogen interaction.R proteins from Plant-pathogen interaction	20.3942	20.3403	-0.00381451	0.94525	1	5
VIT_13s0158g00290	R protein MLA10	Response to stimulus.Stress response.Biotic stress response.Plant-pathogen interaction.R proteins from Plant-pathogen interaction	0	0.665636	inf	0.440024	1	5
VIT_00s0467g00030	R protein MLA10	Response to stimulus.Stress response.Biotic stress response.Plant-pathogen interaction	1.71267	1.77771	0.0537751	0.980549	1	5
VIT_00s0467g00010	RPM1 (resistance to p. syringae pv maculicola 1)	Response to stimulus.Stress response.Biotic stress response.Plant-pathogen interaction.R proteins from Plant-pathogen interaction	3.86554	3.56496	-0.116781	1	1	5
VIT_13s0158g00430	R protein MLA10	Response to stimulus.Stress response.Biotic stress response.Plant-pathogen interaction.R proteins from Plant-pathogen interaction	2.16251	0.899738	-1.26513	0.302741	1	5
VIT_13s0158g00260	R protein MLA10	Response to stimulus.Stress response.Biotic stress response.Plant-pathogen interaction.R proteins from Plant-pathogen interaction	14.1813	11.8296	-0.261583	0.683445	1	5
VIT_04s0023g02380	R protein MLA10	Signaling.Signaling pathway.Light Signaling	58.7478	41.3143	-0.507893	0.1206	1	5
VIT_12s0057g00510	Phototropic-responsive NPH3	Cellular process.Cellular component organization and biogenesis.Cytoskeleton organization and biogenesis.Microtubule organization and biogenesis.Microtubule-driven movement	15.6073	9.82139	-0.66822	0.482913	1	5
VIT_18s0001g07550	Kinesin family member 4/7/21/27	Response to stimulus.Stress response.Biotic stress response	34.2562	43.588	0.347565	0.404394	1	5
VIT_11s0016g01060	Avr9/Cf-9 induced kinase 1	Unknown	131.241	82.0808	-0.677102	0.143404	1	5
VIT_08s0007g05670	Unknown	Unknown	0	2.00824	inf	0.0684163	1	5
VIT_09s0018g01960	Unknown protein	#N/A	24.9276	14.9908	-0.733666	0.133909	1	5
