# Supplementary material for: Understanding the molecular mechanisms underlying graft success in grapevine
Source: BMC Plant Biol. 2019 Sep 11;19:396. doi: 10.1186/s12870-019-1967-8 (PMC6737599; doi:10.1186/s12870-019-1967-8)
Supplement: Supplementary file 5 — List of DEGs between combinations and between time points. (XLSX 592 kb) [file 12870_2019_1967_MOESM5_ESM.xlsx]

## Sheet: DEG _21 DAG
Bin	BIN name	Transcripts ID	TN21/110R_21DAG	TN112/110R_21 DAG	log2fdc	Description		Functional annotation by Grimplet et al., 2012
1.1.1.1	PS.lightreaction.photosystem II.LHC-II	vit_08s0007g02190	748.012	314.593	1.24958	(at3g08940 : 454.0) Lhcb4.2 protein (Lhcb4.2, protein involved in the light harvesting complex of photosystem II; light harvesting complex photosystem II (LHCB4.2); FUNCTIONS IN: chlorophyll binding; INVOLVED IN: response to blue light, response to red light, response to far red light; LOCATED IN: thylakoid, chloroplast thylakoid membrane, chloroplast, membrane, chloroplast envelope; EXPRESSED IN…		LHCB4 chlorophyll A-B binding protein CP29	Metabolism.Primary metabolism.Generation of metabolite precursors and energy.Photosynthesis.Antenna proteins
10.7	cell wall.modification	vit_01s0026g02620	1194	563.74	1.0827	(at2g03090 : 368.0) member of Alpha-Expansin Gene Family. Naming convention from the Expansin Working Group (Kende et al, 2004. Plant Mol Bio). Involved in the formation of nematode-induced syncytia in roots of Arabidopsis thaliana.; expansin A15 (EXPA15); INVOLVED IN: plant-type cell wall modification involved in multidimensional cell growth, syncytium formation, unidimensional cell growth, plan…		Expansin [Vitis labrusca x Vitis vinifera] EXPA15	Signaling.Hormone Signaling.Auxin Signaling.Auxin-mediated Signaling pathway
16.2	secondary metabolism.phenylpropanoids	vit_12s0028g01940	78.3033	210.833	-1.42895	(o22309|7omt9_medsa : 342.0) Isoflavone-7-O-methyltransferase 9 (EC 2.1.1.150) (Isoflavone-O-methyltransferase 9) (7 IOMT-9) - Medicago sativa (Alfalfa) & (gnl|cdd|85101 : 269.0) no description available & (gnl|cdd|38388 : 214.0) no description available & (at4g35160 : 210.0) O-methyltransferase family protein; FUNCTIONS IN: methyltransferase activity, O-methyltransferase activity, protein dimeri…		Isoflavone methyltransferase/ Orcinol O-methyltransferase 1 oomt1	Metabolism.Secondary metabolism.Phenylpropanoid metabolism.Flavonoid metabolism.Isoflavonoid metabolism.Isoflavonoid biosynthesis
16.8.2.1	secondary metabolism.flavonoids.chalcones.naringenin-chalcone synthase	vit_16s0100g01100	1294.66	3166.78	-1.29045	'(p28343|ths1_vitvi : 717.0) Stilbene synthase 1 (EC 2.3.1.95) (Resveratrol synthase 1) (Trihydroxystilbene synthase 1) (PSV25) - Vitis vinifera (Grape) & (at5g13930 : 560.0) Encodes chalcone synthase (CHS), a key enzyme involved in the biosynthesis of flavonoids. Required for the accumulation of purple anthocyanins in leaves and stems. Also involved in the regulation of auxin transport and the m…		Stilbene synthase	Metabolism.Secondary metabolism.Phenylpropanoid metabolism.Phenylpropanoid biosynthesis
16.8.2.1	secondary metabolism.flavonoids.chalcones.naringenin-chalcone synthase	vit_16s0100g01200	196.367	471.716	-1.26436	'(p28343|ths1_vitvi : 781.0) Stilbene synthase 1 (EC 2.3.1.95) (Resveratrol synthase 1) (Trihydroxystilbene synthase 1) (PSV25) - Vitis vinifera (Grape) & (at5g13930 : 592.0) Encodes chalcone synthase (CHS), a key enzyme involved in the biosynthesis of flavonoids. Required for the accumulation of purple anthocyanins in leaves and stems. Also involved in the regulation of auxin transport and the m…		Stilbene synthase	Metabolism.Secondary metabolism.Phenylpropanoid metabolism.Phenylpropanoid biosynthesis
19.99	tetrapyrrole synthesis.unspecified	vit_19s0140g00210	218.503	68.6304	1.67074	'(at1g17100 : 241.0) SOUL heme-binding family protein; FUNCTIONS IN: binding; INVOLVED IN: biological_process unknown; LOCATED IN: plasma membrane, vacuole; EXPRESSED IN: 24 plant structures; EXPRESSED DURING: 14 growth stages; CONTAINS InterPro DOMAIN/s: SOUL haem-binding protein (InterPro:IPR006917); BEST Arabidopsis thaliana protein match is: SOUL heme-binding family protein (TAIR:AT1G78450.1)…		SOUL heme-binding	Transport overview.Macromolecule transport.Heme prostetic groups trafficking
20.2.3	stress.abiotic.drought/salt	vit_04s0008g04000	429.487	95.9786	2.16183	'(gnl|cdd|66831 : 187.0) no description available & (at5g25610 : 152.0) responsive to dehydration 22 (RD22) mediated by ABA; RESPONSIVE TO DESSICATION 22 (RD22); FUNCTIONS IN: nutrient reservoir activity; INVOLVED IN: response to desiccation, response to salt stress, response to abscisic acid stimulus; LOCATED IN: endomembrane system; EXPRESSED IN: 21 plant structures; EXPRESSED DURING: 13 growth…		Dehydration-responsive protein (RD22)	Response to stimulus.Stress response.Abiotic stress response.Drought stress response
20.1	stress.biotic	vit_05s0094g00330	2192.58	490.931	2.15904	(at3g54420 : 329.0) encodes an EP3 chitinase that is expressed during somatic embryogenesis in 'nursing' cells surrounding the embryos but not in embryos themselves. The gene is also expressed in mature pollen and growing pollen tubes until they enter the receptive synergid, but not in endosperm and integuments as in carrot. Post-embryonically, expression is found in hydathodes, stipules, root ep…		Chitinase, class IV [Vitis vinifera]	Metabolism.Primary metabolism.Carbohydrate metabolism.Monosaccharide metabolism.Amino sugar metabolism
20.2.99	stress.abiotic.unspecified	vit_14s0128g00680	208.507	506.819	-1.28138	'(at5g39120 : 273.0) RmlC-like cupins superfamily protein; FUNCTIONS IN: manganese ion binding, nutrient reservoir activity; INVOLVED IN: biological_process unknown; LOCATED IN: endomembrane system, apoplast; CONTAINS InterPro DOMAIN/s: Cupin, RmlC-type (InterPro:IPR011051), Cupin 1 (InterPro:IPR006045), RmlC-like jelly roll fold (InterPro:IPR014710), Germin (InterPro:IPR001929), Germin, manganes…		Germin	Metabolism.Primary metabolism.Generation of metabolite precursors and energy.Storage proteins
20.1.7	stress.biotic.PR-proteins	vit_06s0004g01010	116.828	330.852	-1.5018	'(at1g58170 : 179.0) Disease resistance-responsive (dirigent-like protein) family protein; FUNCTIONS IN: molecular_function unknown; INVOLVED IN: N-terminal protein myristoylation, lignan biosynthetic process, defense response; LOCATED IN: endomembrane system; EXPRESSED IN: 17 plant structures; EXPRESSED DURING: 6 growth stages; CONTAINS InterPro DOMAIN/s: Plant disease resistance response protei…		Dirigent protein pDIR9	Response to stimulus.Stress response.Biotic stress response
22.2.1	polyamine metabolism.degradation.polyamin oxidase	vit_01s0127g00800	407.718	150.922	1.43377	(o64411|pao_maize : 660.0) Polyamine oxidase precursor (EC 1.5.3.11) - Zea mays (Maize) & (at5g13700 : 443.0) Encodes a protein with polyamine oxidase activity. The mRNA of this gene is only expressed in very low amounts in the organs where it was detected (light-grown plants).; polyamine oxidase 1 (PAO1); FUNCTIONS IN: FAD binding, polyamine oxidase activity; INVOLVED IN: oxidation reduction; LO…		Polyamine oxidase precursor	Metabolism.single reactions
26.3	misc.gluco-, galacto- and mannosidases	vit_13s0064g00480	391.295	144.193	1.44026	'(gnl|cdd|35845 : 696.0) no description available & (at2g44480 : 573.0) beta glucosidase 17 (BGLU17); FUNCTIONS IN: cation binding, hydrolase activity, hydrolyzing O-glycosyl compounds, catalytic activity; INVOLVED IN: carbohydrate metabolic process; EXPRESSED IN: stem, hypocotyl, sepal, male gametophyte, root; EXPRESSED DURING: 4 anthesis; CONTAINS InterPro DOMAIN/s: Glycoside hydrolase, family …		Beta-primeverosidase	Metabolism.single reactions
26.16	misc.myrosinases-lectin-jacalin	vit_19s0014g01370	325.825	87.7053	1.89336	(q39688|ep1g_dauca : 447.0) Epidermis-specific secreted glycoprotein EP1 precursor (52/54 kDa medium protein) - Daucus carota (Carrot) & (at1g78850 : 408.0) curculin-like (mannose-binding) lectin family protein, low similarity to ser/thr protein kinase from Zea mays (GI:2598067); contains Pfam lectin (probable mannose binding) domain PF01453 but not the protein kinase domain of the Z. mays protei…		Curculin (mannose-binding) lectin	Unknown
26.19	misc.plastocyanin-like	vit_11s0037g00290	638.179	64.4371	3.308	'(at4g31840 : 123.0) early nodulin-like protein 15 (ENODL15); FUNCTIONS IN: electron carrier activity, copper ion binding; LOCATED IN: plasma membrane, anchored to membrane; EXPRESSED IN: 22 plant structures; EXPRESSED DURING: 13 growth stages; CONTAINS InterPro DOMAIN/s: Plastocyanin-like (InterPro:IPR003245), Cupredoxin (InterPro:IPR008972); BEST Arabidopsis thaliana protein match is: early nod…		Plastocyanin domain-containing protein	Metabolism.Primary metabolism.Generation of metabolite precursors and energy.Photosynthesis.Photosynthetic-chain phosphorylation
26.21	misc.protease inhibitor/seed storage/lipid transfer protein (LTP) family protein	vit_11s0016g05840	260.359	114.086	1.19038	'(at2g10940 : 119.0) Bifunctional inhibitor/lipid-transfer protein/seed storage 2S albumin superfamily protein; FUNCTIONS IN: lipid binding; INVOLVED IN: lipid transport; LOCATED IN: chloroplast thylakoid membrane, apoplast, chloroplast, membrane; EXPRESSED IN: 21 plant structures; EXPRESSED DURING: 13 growth stages; CONTAINS InterPro DOMAIN/s: Bifunctional inhibitor/plant lipid transfer protein/…		Protease inhibitor/seed storage/lipid transfer protein (LTP)	Transport overview.Macromolecule transport.Lipid transport
27.3.3	RNA.regulation of transcription.AP2/EREBP, APETALA2/Ethylene-responsive element binding protein family	vit_00s0662g00030	521.728	202.911	1.36245	'(at1g22190 : 115.0) Integrase-type DNA-binding superfamily protein; FUNCTIONS IN: DNA binding, sequence-specific DNA binding transcription factor activity; INVOLVED IN: regulation of transcription, DNA-dependent; LOCATED IN: nucleus; EXPRESSED IN: 22 plant structures; EXPRESSED DURING: 13 growth stages; CONTAINS InterPro DOMAIN/s: DNA-binding, integrase-type (InterPro:IPR016177), Pathogenesis-re…		Ethylene-responsive transcription factor related to APETALA2 4	Signaling.Hormone Signaling.Ethylene Signaling.Ethylene-mediated Signaling pathway
28.1.3.2.1	DNA.synthesis/chromatin structure.histone.core.H2A	vit_00s0868g00020	428.787	188.711	1.18408	'(gnl|cdd|36967 : 172.0) no description available & (gnl|cdd|28955 : 171.0) no description available & (at4g27230 : 137.0) Encodes HTA2, a histone H2A protein.; histone H2A 2 (HTA2); FUNCTIONS IN: DNA binding; INVOLVED IN: nucleosome assembly; LOCATED IN: nucleus; EXPRESSED IN: 27 plant structures; EXPRESSED DURING: 13 growth stages; CONTAINS InterPro DOMAIN/s: Histone H2A (InterPro:IPR002119), H…		Histone H2A.6 HTA1	Cellular process.Cellular component organization and biogenesis.Nucleus.Chromosome organization and biogenesis.Chromatin assembly
30.1	signalling.in sugar and nutrient physiology	vit_07s0005g00870	273.11	6.35198	5.42613	(gnl|cdd|68252 : 280.0) no description available & (at5g64260 : 228.0) EXORDIUM like 2 (EXL2); FUNCTIONS IN: molecular_function unknown; INVOLVED IN: biological_process unknown; LOCATED IN: cell wall, plant-type cell wall; EXPRESSED IN: 23 plant structures; EXPRESSED DURING: 13 growth stages; CONTAINS InterPro DOMAIN/s: Phosphate-induced protein 1 (InterPro:IPR006766); BEST Arabidopsis thaliana p…		Erg-1	Signaling.Hormone Signaling.Ethylene Signaling.Ethylene-mediated Signaling pathway
30.2.6	signalling.receptor kinases.leucine rich repeat VI	vit_01s0026g01780	144.058	69.3676	1.05432	(at1g14390 : 566.0) Leucine-rich repeat protein kinase family protein; FUNCTIONS IN: protein serine/threonine kinase activity, protein kinase activity, ATP binding; INVOLVED IN: transmembrane receptor protein tyrosine kinase signaling pathway, protein amino acid phosphorylation; LOCATED IN: endomembrane system; EXPRESSED IN: inflorescence meristem, root, flower; EXPRESSED DURING: petal differenti…		Leucine-rich repeat transmembrane	Signaling.Signaling pathway.Protein kinase
30.1	signalling.in sugar and nutrient physiology	vit_16s0050g00430	121.937	351.597	-1.52779	(gnl|cdd|70010 : 256.0) no description available & (at5g52390 : 208.0) PAR1 protein; FUNCTIONS IN: molecular_function unknown; INVOLVED IN: biological_process unknown; LOCATED IN: endomembrane system; EXPRESSED IN: 13 plant structures; EXPRESSED DURING: 8 growth stages; CONTAINS InterPro DOMAIN/s: PAR1 (InterPro:IPR009489); BEST Arabidopsis thaliana protein match is: PAR1 protein (TAIR:AT3G54040.…		Photoassimilate-responsive protein PAR-1a	Unknown
34.6	transport.sulphate	vit_11s0016g04160	247.041	751.307	-1.60465	'(at5g19600 : 822.0) Encodes sulfate transporter Sultr3;5.; sulfate transporter 3;5 (SULTR3;5); FUNCTIONS IN: sulfate transmembrane transporter activity; INVOLVED IN: sulfate transport, transport, transmembrane transport; LOCATED IN: integral to membrane, membrane; EXPRESSED IN: 16 plant structures; EXPRESSED DURING: 9 growth stages; CONTAINS InterPro DOMAIN/s: Sulphate transporter (InterPro:IPR0…		Sulfate transporter 3.5	Transport overview.Electrochemical Potential-driven Transporters.Porters.Sulfate Permease
35.2	not assigned.unknown	vit_11s0016g01810	184.654	54.7809	1.75308	'(at5g12010 : 600.0) unknown protein; INVOLVED IN: response to salt stress; LOCATED IN: chloroplast, plasma membrane, membrane; EXPRESSED IN: 23 plant structures; EXPRESSED DURING: 13 growth stages; BEST Arabidopsis thaliana protein match is: unknown protein (TAIR:AT4G29780.1); Has 1807 Blast hits to 1807 proteins in 277 species: Archae - 0; Bacteria - 0; Metazoa - 736; Fungi - 347; Plants - 385;…		Unknown protein	Unknown
35.2	not assigned.unknown	vit_19s0090g01360	9227.11	3005.81	1.61812	no hits & (original description: Putative uncharacterized protein OS=Vitis vinifera GN=VIT_19s0090g01360 PE=4 SV=1)		No hit	No hit
35.2	not assigned.unknown	vit_08s0007g00710	149.578	66.2367	1.1752	'(at5g02160 : 119.0) unknown protein; FUNCTIONS IN: molecular_function unknown; INVOLVED IN: biological_process unknown; LOCATED IN: chloroplast thylakoid membrane; EXPRESSED IN: 23 plant structures; EXPRESSED DURING: 13 growth stages; Has 121 Blast hits to 121 proteins in 17 species: Archae - 0; Bacteria - 0; Metazoa - 0; Fungi - 0; Plants - 121; Viruses - 0; Other Eukaryotes - 0 (source: NCBI B…		Unknown	Unknown
35.2	not assigned.unknown	vit_08s0056g01240	90.1575	229.175	-1.34593	no hits & (original description: Putative uncharacterized protein OS=Vitis vinifera GN=VIT_08s0056g01240 PE=4 SV=1)		No hit	No hit
35.1	not assigned.no ontology	vit_04s0023g01110	263.951	754.879	-1.51598	'(at4g36850 : 432.0) PQ-loop repeat family protein / transmembrane family protein; CONTAINS InterPro DOMAIN/s: Cystinosin/ERS1p repeat (InterPro:IPR006603); BEST Arabidopsis thaliana protein match is: PQ-loop repeat family protein / transmembrane family protein (TAIR:AT2G41050.1); Has 883 Blast hits to 635 proteins in 156 species: Archae - 0; Bacteria - 0; Metazoa - 204; Fungi - 499; Plants - 92;…		PQ-loop repeat protein	Unknown
35.2	not assigned.unknown	vit_13s0019g05340	280.559	808.585	-1.5271	no hits & (original description: Putative uncharacterized protein OS=Vitis vinifera GN=VIT_13s0019g05340 PE=4 SV=1)		No hit	No hit
35.2	not assigned.unknown	vit_03s0063g02360	83.1319	248.588	-1.58028	no hits & (original description: Putative uncharacterized protein OS=Vitis vinifera GN=VIT_03s0063g02360 PE=4 SV=1)		Epicotyl-specific tissue protein	Unknown
35.2	not assigned.unknown	vit_12s0028g01130	407.014	1218.14	-1.58153	no hits & (original description: Putative uncharacterized protein OS=Vitis vinifera GN=VIT_12s0028g01130 PE=4 SV=1)		No hit	No hit
35.2	not assigned.unknown	vit_10s0003g04500	262.983	789.465	-1.58591	no hits & (original description: Putative uncharacterized protein OS=Vitis vinifera GN=VIT_10s0003g04500 PE=4 SV=1)		Ankyrin	Diverse functions.Gene family with diverse functions.Ankyrin domain family
35.2	not assigned.unknown	vit_03s0038g04410	64.3534	201.997	-1.65024	no hits & (original description: Putative uncharacterized protein OS=Vitis vinifera GN=VIT_03s0038g04410 PE=4 SV=1)		Unknown	Unknown
35.2	not assigned.unknown	vit_18s0041g00390	210.923	1210.05	-2.52028	no hits & (original description: Cysteine proteinase inhibitor OS=Vitis vinifera GN=VIT_18s0041g00390 PE=3 SV=1)		Cysteine protease inhibitor	Metabolism.Primary metabolism.Protein metabolism and modification.Proteolysis.Protease inhibition
35.2	not assigned.unknown	vit_18s0041g00370	107.224	1076.37	-3.32748	no hits & (original description: Cysteine proteinase inhibitor OS=Vitis vinifera GN=VIT_18s0041g00370 PE=3 SV=1)		Double strand break repair protein (XRCC4)	Metabolism.Primary metabolism.Nucleobase, nucleoside, nucleotide, nucleic acid metabolism.Nucleic acid metabolism.DNA metabolism.Non homologous end joining

## Sheet: DEG_80 DAG
BIN	BIN name	Transcripts	TN21/110R_80DAG	TN112/110R_80DAG	log2fdc	Description	Functional annotation by Grimplet et al., 2012
1.1.1.1	PS,lightreaction,photosystem II,LHC-II	vit_10s0003g02890	1318.48	280.461	2.23301	(p12333|cb2a_spiol : 471,0) Chlorophyll a-b binding protein, chloroplast precursor (LHCII type I CAB) (LHCP) - Spinacia oleracea (Spinach) & (at1g29930 : 443,0) Subunit of light-harvesting complex II (LHCII),which absorbs light and transfers energy to the photosynthetic reaction center,; chlorophyll A/B binding protein 1 (CAB1); FUNCTIONS IN: chlorophyll binding; INVOLVED IN: photosynthesis; LOCA…	LHCII type I CAB-1	Metabolism.Primary metabolism.Generation of metabolite precursors and energy.Photosynthesis.Antenna proteins
1.1.1.1	PS,lightreaction,photosystem II,LHC-II	vit_18s0089g01170	760.574	303.565	1.32508	(at4g10340 : 412,0) photosystem II encoding the light-harvesting chlorophyll a/b binding protein CP26 of the antenna system of the photosynthetic apparatus; light harvesting complex of photosystem II 5 (LHCB5); FUNCTIONS IN: chlorophyll binding; INVOLVED IN: response to blue light, response to red light, response to far red light, photosynthesis, nonphotochemical quenching; LOCATED IN: in 9 compo…	LHCB5 (light harvesting complex of photosystem ii 5)	Metabolism.Primary metabolism.Generation of metabolite precursors and energy.Photosynthesis.Antenna proteins
2.2.1.1	major CHO metabolism,degradation,sucrose,fructokinase	vit_18s0089g01230	244.845	114.459	1.09703	(at4g10260 : 516,0) pfkB-like carbohydrate kinase family protein; FUNCTIONS IN: kinase activity, ribokinase activity; INVOLVED IN: D-ribose metabolic process, acetate fermentation, sucrose biosynthetic process, sucrose catabolic process, using beta-fructofuranosidase; LOCATED IN: cellular_component unknown; EXPRESSED IN: petal, leaf whorl, sepal, male gametophyte, flower; EXPRESSED DURING: 4 anth…	fructokinase-2	Metabolism.Primary metabolism.Carbohydrate metabolism.Monosaccharide metabolism.Fructose and mannose metabolism
3.1.1.1	minor CHO metabolism,raffinose family,galactinol synthases,known	vit_07s0005g01980	2660.42	1099.22	1.27518	(at2g47180 : 497,0) galactinol synthase 1 (GolS1); FUNCTIONS IN: transferase activity, transferring hexosyl groups, transferase activity, transferring glycosyl groups; INVOLVED IN: response to high light intensity, carbohydrate biosynthetic process, response to hydrogen peroxide, response to heat; LOCATED IN: cellular_component unknown; EXPRESSED IN: 19 plant structures; EXPRESSED DURING: 11 grow…	Glycosyl transferase family 8 protein	Metabolism.Primary metabolism.Carbohydrate metabolism.Glycosyl transference
3.1.1.1	minor CHO metabolism,raffinose family,galactinol synthases,known	vit_14s0060g00790	80.5364	362.558	-2.1705	(at2g47180 : 486,0) galactinol synthase 1 (GolS1); FUNCTIONS IN: transferase activity, transferring hexosyl groups, transferase activity, transferring glycosyl groups; INVOLVED IN: response to high light intensity, carbohydrate biosynthetic process, response to hydrogen peroxide, response to heat; LOCATED IN: cellular_component unknown; EXPRESSED IN: 19 plant structures; EXPRESSED DURING: 11 grow…	Galactinol synthase	Metabolism.Primary metabolism.Carbohydrate metabolism.Monosaccharide metabolism.Galactose metabolism
3.1.1.1	minor CHO metabolism,raffinose family,galactinol synthases,known	vit_14s0060g00810	98.7229	446.44	-2.17701	(at2g47180 : 489,0) galactinol synthase 1 (GolS1); FUNCTIONS IN: transferase activity, transferring hexosyl groups, transferase activity, transferring glycosyl groups; INVOLVED IN: response to high light intensity, carbohydrate biosynthetic process, response to hydrogen peroxide, response to heat; LOCATED IN: cellular_component unknown; EXPRESSED IN: 19 plant structures; EXPRESSED DURING: 11 grow…	Galactinol synthase	Metabolism.Primary metabolism.Carbohydrate metabolism.Monosaccharide metabolism.Galactose metabolism
4.1.8	glycolysis,cytosolic branch,glyceraldehyde 3-phosphate dehydrogenase (GAP-DH)	vit_01s0010g02460	191.244	434.235	-1.18306	(p34921|g3pc_diaca : 571,0) Glyceraldehyde-3-phosphate dehydrogenase, cytosolic (EC 1,2,1,12) - Dianthus caryophyllus (Carnation) (Clove pink) & (at3g04120 : 568,0) encodes cytosolic GADPH (C subunit) involved in the glycolytic pathway but also interacts with H2O2 potentially placing it in a signalling cascade induced by ROS,; glyceraldehyde-3-phosphate dehydrogenase C subunit 1 (GAPC1); FUNCTION…	Glyceraldehyde-3-phosphate dehydrogenase, cytosolic 3	Metabolism.Primary metabolism.Carbohydrate metabolism.Glycolysis Gluconeogenesis
10.8.99	cell wall,pectin*esterases,misc	vit_15s0048g00510	1094.49	190.49	2.52247	(o04887|pme2_citsi : 753,0) Pectinesterase-2 precursor (EC 3,1,1,11) (Pectin methylesterase) (PE) - Citrus sinensis (Sweet orange) & (at2g45220 : 703,0) Plant invertase/pectin methylesterase inhibitor superfamily; FUNCTIONS IN: enzyme inhibitor activity, pectinesterase activity; INVOLVED IN: cell wall modification; LOCATED IN: membrane, plant-type cell wall; EXPRESSED IN: 9 plant structures; EXPR…	Pectinesterase family	Cellular process.Cellular component organization and biogenesis.Cell wall organization and biogenesis.Cell wall metabolism.Cell wall modification.Pectin modification
10.1.2	cell wall,precursor synthesis,UGE	vit_02s0025g04210	575.622	186.738	1.6241	(at1g12780 : 649,0) Encodes a UDP-glucose epimerase that catalyzes the interconversion of the sugar nucleotides UDP-glucose UDP-galactose via a UDP-4-keto-hexose intermediate, Responsive to stress,; UDP-D-glucose/UDP-D-galactose 4-epimerase 1 (UGE1); FUNCTIONS IN: UDP-glucose 4-epimerase activity, protein dimerization activity; INVOLVED IN: response to stress, galactose biosynthetic process; LOCA…	UDP-glucose 4-epimerase	Metabolism.Primary metabolism.Carbohydrate metabolism.Monosaccharide metabolism.Galactose metabolism
10.7	cell wall,modification	vit_01s0026g02620	2677.65	1103.92	1.27833	(at2g03090 : 368,0) member of Alpha-Expansin Gene Family, Naming convention from the Expansin Working Group (Kende et al, 2004, Plant Mol Bio), Involved in the formation of nematode-induced syncytia in roots of Arabidopsis thaliana,; expansin A15 (EXPA15); INVOLVED IN: plant-type cell wall modification involved in multidimensional cell growth, syncytium formation, unidimensional cell growth, plan…	Expansin [Vitis labrusca x Vitis vinifera] EXPA15	Signaling.Hormone Signaling.Auxin Signaling.Auxin-mediated Signaling pathway
11.6	lipid metabolism,lipid transfer proteins etc	vit_06s0004g08060	2153.68	439.106	2.29416	(gnl|cdd|72939 : 94,6) no description available & (p27631|nltp_dauca : 83,6) Nonspecific lipid-transfer protein precursor (LTP) (Extracellular protein 2) - Daucus carota (Carrot) & (at5g59320 : 80,5) Predicted to encode a PR (pathogenesis-related) protein, Belongs to the lipid transfer protein (PR-14) family with the following members: At2g38540/LTP1, At2g38530/LTP2, At5g59320/LTP3, At5g59310/LTP…	Lipid transfer protein 3	Transport overview.Macromolecule transport.Lipid transport
16.8.2.1	secondary metabolism,flavonoids,chalcones,naringenin-chalcone synthase	vit_16s0100g00780	96.5172	231.647	-1.26307	(p28343|ths1_vitvi : 742,0) Stilbene synthase 1 (EC 2,3,1,95) (Resveratrol synthase 1) (Trihydroxystilbene synthase 1) (PSV25) - Vitis vinifera (Grape) & (at5g13930 : 570,0) Encodes chalcone synthase (CHS), a key enzyme involved in the biosynthesis of flavonoids, Required for the accumulation of purple anthocyanins in leaves and stems, Also involved in the regulation of auxin transport and the mo…	Stilbene synthase	Metabolism.Secondary metabolism.Phenylpropanoid metabolism.Phenylpropanoid biosynthesis
16.8.2.1	secondary metabolism,flavonoids,chalcones,naringenin-chalcone synthase	vit_16s0100g01190	186.108	455.758	-1.29213	(p28343|ths1_vitvi : 781,0) Stilbene synthase 1 (EC 2,3,1,95) (Resveratrol synthase 1) (Trihydroxystilbene synthase 1) (PSV25) - Vitis vinifera (Grape) & (at5g13930 : 593,0) Encodes chalcone synthase (CHS), a key enzyme involved in the biosynthesis of flavonoids, Required for the accumulation of purple anthocyanins in leaves and stems, Also involved in the regulation of auxin transport and the mo…	Stilbene synthase [Vitis vinifera]	Metabolism.Secondary metabolism.Phenylpropanoid metabolism.Phenylpropanoid biosynthesis
17.1.1.1.10	hormone metabolism,abscisic acid,synthesis-degradation,synthesis,9-cis-epoxycarotenoid dioxygenase	vit_19s0093g00550	27.3161	331.804	-3.60251	(at3g14440 : 849,0) Encodes 9-<i>cis</i>-epoxycarotenoid dioxygenase, a key enzyme in the biosynthesis of abscisic acid, Regulated in response to drought and salinity, Expressed in roots, flowers and seeds, Localized to the chloroplast stroma and thylakoid membrane,; nine-cis-epoxycarotenoid dioxygenase 3 (NCED3); CONTAINS InterPro DOMAIN/s: Carotenoid oxygenase (InterPro:IPR004294); BEST Arabido…	9-cis-epoxycarotenoid dioxygenase 2	Metabolism.Secondary metabolism.Terpenoid metabolism.Tetraterpenoid metabolism.Tetraterpenoid biosynthesis.Carotenoid biosynthesis
20.2	stress,abiotic	vit_02s0025g04330	17723.8	2980.51	2.57205	(p13046|prr1_tobac : 317,0) Pathogenesis-related protein R major form precursor (Thaumatin-like protein E22) - Nicotiana tabacum (Common tobacco) & (at4g11650 : 290,0) osmotin-like protein; osmotin 34 (OSM34); INVOLVED IN: defense response to fungus, incompatible interaction, response to salt stress, defense response to bacterium, incompatible interaction, response to other organism; LOCATED IN: …	Thaumatin VVTL1 [Vitis vinifera]	Response to stimulus.Stress response
20.2.1	stress,abiotic,heat	vit_06s0004g05770	22350.6	5937.47	1.91239	(p02519|hsp11_soybn : 145,0) 17,3 kDa class I heat shock protein (HSP 17,3) - Glycine max (Soybean) & (at2g29500 : 141,0) HSP20-like chaperones superfamily protein; CONTAINS InterPro DOMAIN/s: Heat shock protein Hsp20 (InterPro:IPR002068), HSP20-like chaperone (InterPro:IPR008978); BEST Arabidopsis thaliana protein match is: HSP20-like chaperones superfamily protein (TAIR:AT1G07400,1); Has 6873 B…	Heat shock protein 17.6 kDa class I	Metabolism.Primary metabolism.Protein metabolism and modification.Protein folding.Chaperone-mediated protein folding.HSP-mediated protein folding
20.2.1	stress,abiotic,heat	vit_18s0089g01270	3934.48	1213.99	1.69642	(p30236|hsp41_soybn : 214,0) 22,0 kDa class IV heat shock protein precursor - Glycine max (Soybean) & (at4g10250 : 203,0) Columbia endomembrane-localized small heat shock protein; ATHSP22,0; FUNCTIONS IN: molecular_function unknown; INVOLVED IN: response to heat; LOCATED IN: endomembrane system; EXPRESSED IN: 8 plant structures; EXPRESSED DURING: M germinated pollen stage, 4 anthesis, C globular …	Heat shock protein precursor 22.0 kDa class IV	Metabolism.Primary metabolism.Protein metabolism and modification.Protein folding.Chaperone-mediated protein folding.HSP-mediated protein folding
20.2	stress,abiotic	vit_02s0025g04290	160.324	53.9609	1.57101	(p25096|p21_soybn : 265,0) Protein P21 - Glycine max (Soybean) & (gnl|cdd|84687 : 257,0) no description available & (at4g11650 : 252,0) osmotin-like protein; osmotin 34 (OSM34); INVOLVED IN: defense response to fungus, incompatible interaction, response to salt stress, defense response to bacterium, incompatible interaction, response to other organism; LOCATED IN: endomembrane system; EXPRESSED I…	Thaumatin	Response to stimulus.Stress response
20.2.1	stress,abiotic,heat	vit_13s0019g02930	6412.75	2463.21	1.38041	(p27396|hsp11_dauca : 189,0) 17,8 kDa class I heat shock protein (Clone DCHSP17,7) - Daucus carota (Carrot) & (at5g59720 : 188,0) encodes a low molecular weight heat shock protein that contains the heat shock element in the promoter region, Expression is induced in response to heat shock,; heat shock protein 18,2 (HSP18,2); CONTAINS InterPro DOMAIN/s: Heat shock protein Hsp20 (InterPro:IPR002068)…	Heat shock protein 17.6 kDa class I	Metabolism.Primary metabolism.Protein metabolism and modification.Protein folding.Chaperone-mediated protein folding.HSP-mediated protein folding
20.2.1	stress,abiotic,heat	vit_09s0002g06790	480.053	200.481	1.25973	(at1g52560 : 196,0) HSP20-like chaperones superfamily protein; FUNCTIONS IN: molecular_function unknown; INVOLVED IN: response to high light intensity, response to hydrogen peroxide, response to heat; LOCATED IN: mitochondrion; EXPRESSED IN: 6 plant structures; EXPRESSED DURING: 4 anthesis, petal differentiation and expansion stage; CONTAINS InterPro DOMAIN/s: Heat shock protein Hsp20 (InterPro:I…	Small heat shock protein (HSP26.5-P) 26.5 kDa class I	Metabolism.Primary metabolism.Protein metabolism and modification.Protein folding.Chaperone-mediated protein folding.HSP-mediated protein folding
20.1	stress,biotic	vit_16s0039g00570	105.952	239.693	-1.17777	(at5g17540 : 457,0) HXXXD-type acyl-transferase family protein; FUNCTIONS IN: transferase activity, transferring acyl groups other than amino-acyl groups; INVOLVED IN: biological_process unknown; LOCATED IN: cellular_component unknown; EXPRESSED IN: 9 plant structures; EXPRESSED DURING: 4 anthesis, C globular stage, F mature embryo stage, petal differentiation and expansion stage; CONTAINS InterP…	10-deacetylbaccatin III 10-O-acetyltransferase	Metabolism.Secondary metabolism.Terpenoid metabolism.Diterpenoid metabolism.Diterpenoid biosynthesis.Taxol biosynthesis
20.2.4	stress,abiotic,touch/wounding	vit_12s0057g00090	115.546	282.318	-1.28885	(at4g10270 : 90,1) Wound-responsive family protein; CONTAINS InterPro DOMAIN/s: Protein of unknown function wound-induced (InterPro:IPR022251); BEST Arabidopsis thaliana protein match is: Wound-responsive family protein (TAIR:AT4G10265,1); Has 183 Blast hits to 182 proteins in 16 species: Archae - 0; Bacteria - 0; Metazoa - 0; Fungi - 0; Plants - 183; Viruses - 0; Other Eukaryotes - 0 (source: NC…	Wound-induced	Response to stimulus.Stress response.Abiotic stress response.wounding
20.2.4	stress,abiotic,touch/wounding	vit_12s0057g00080	122.494	339.375	-1.47018	(at4g10270 : 88,6) Wound-responsive family protein; CONTAINS InterPro DOMAIN/s: Protein of unknown function wound-induced (InterPro:IPR022251); BEST Arabidopsis thaliana protein match is: Wound-responsive family protein (TAIR:AT4G10265,1); Has 183 Blast hits to 182 proteins in 16 species: Archae - 0; Bacteria - 0; Metazoa - 0; Fungi - 0; Plants - 183; Viruses - 0; Other Eukaryotes - 0 (source: NC…	Wound-induced	Response to stimulus.Stress response.Abiotic stress response.wounding
20.1	stress,biotic	vit_05s0094g00360	142.202	394.638	-1.47259	(at3g54420 : 300,0) encodes an EP3 chitinase that is expressed during somatic embryogenesis in 'nursing' cells surrounding the embryos but not in embryos themselves, The gene is also expressed in mature pollen and growing pollen tubes until they enter the receptive synergid, but not in endosperm and integuments as in carrot, Post-embryonically, expression is found in hydathodes, stipules, root ep…	Chitinase class IV	Metabolism.Primary metabolism.Carbohydrate metabolism.Monosaccharide metabolism.Amino sugar metabolism
20.1.7	stress,biotic,PR-proteins	vit_06s0004g01020	379.616	1227.52	-1.69313	(at3g13650 : 175,0) Disease resistance-responsive (dirigent-like protein) family protein; FUNCTIONS IN: molecular_function unknown; INVOLVED IN: lignan biosynthetic process, defense response; LOCATED IN: endomembrane system; EXPRESSED IN: 20 plant structures; EXPRESSED DURING: 11 growth stages; CONTAINS InterPro DOMAIN/s: Plant disease resistance response protein (InterPro:IPR004265); BEST Arabid…	Dirigent protein	Response to stimulus.Stress response.Biotic stress response
21.2.1	redox,ascorbate and glutathione,ascorbate	vit_08s0040g03150	1561.27	760.249	1.03818	(at3g09640 : 405,0) Encodes a cytosolic ascorbate peroxidase APX2, Ascorbate peroxidases are enzymes that scavenge hydrogen peroxide in plant cells, Eight types of APX have been described for Arabidopsis: three cytosolic (APX1, APX2, APX6), two chloroplastic types (stromal sAPX, thylakoid tAPX), and three microsomal (APX3, APX4, APX5) isoforms,; ascorbate peroxidase 2 (APX2); CONTAINS InterPro DO…	L-ascorbate peroxidase 1, cytosolic (APX1)	Metabolism.Primary metabolism.Organic acid metabolism.Ascorbate and aldarate metabolism
26.13	misc,acid and other phosphatases	vit_01s0011g06290	944.736	461.52	1.03352	(gnl|cdd|37890 : 482,0) no description available & (at1g14700 : 480,0) purple acid phosphatase 3 (PAP3); CONTAINS InterPro DOMAIN/s: Metallophosphoesterase (InterPro:IPR004843); BEST Arabidopsis thaliana protein match is: purple acid phosphatase 8 (TAIR:AT2G01890,1); Has 1092 Blast hits to 1082 proteins in 272 species: Archae - 0; Bacteria - 250; Metazoa - 335; Fungi - 8; Plants - 191; Viruses - …	Purple acid phosphatase 3 ATPAP3/PAP3	Metabolism.Primary metabolism.Coenzyme and prosthetic group metabolism.Riboflavin metabolism
26.9	misc,glutathione S transferases	vit_01s0026g02400	371.941	1121.8	-1.59267	(gnl|cdd|35627 : 208,0) no description available & (at1g74590 : 205,0) Encodes glutathione transferase belonging to the tau class of GSTs, Naming convention according to Wagner et al, (2002),; glutathione S-transferase TAU 10 (GSTU10); CONTAINS InterPro DOMAIN/s: Thioredoxin fold (InterPro:IPR012335), Glutathione S-transferase, C-terminal-like (InterPro:IPR010987), Glutathione S-transferase/chlor…	Glutathione S-transferase 10 GSTU10	Metabolism.Primary metabolism.Coenzyme and prosthetic group metabolism.Peptide derived compounds biosynthesis.Glutathione metabolism
26.12	misc,peroxidases	vit_18s0001g06850	217.988	852.879	-1.96809	(gnl|cdd|29388 : 432,0) no description available & (p22195|per1_arahy : 423,0) Cationic peroxidase 1 precursor (EC 1,11,1,7) (PNPC1) - Arachis hypogaea (Peanut) & (at5g05340 : 360,0) Peroxidase superfamily protein; FUNCTIONS IN: protein binding, peroxidase activity; INVOLVED IN: response to oxidative stress, oxidation reduction; LOCATED IN: apoplast, cell wall; EXPRESSED IN: 9 plant structures; E…	Peroxidase GvPx2b class III	Metabolism.Primary metabolism.Amino acid metabolism.Aromatic amino acid metabolism.Phenylalanine metabolism.Phenylalanine biosynthesis
26.22	misc,short chain dehydrogenase/reductase (SDR)	vit_14s0068g01760	40.6025	182.542	-2.16859	(at3g01980 : 329,0) NAD(P)-binding Rossmann-fold superfamily protein; FUNCTIONS IN: oxidoreductase activity, binding, catalytic activity; INVOLVED IN: metabolic process; LOCATED IN: peroxisome; EXPRESSED IN: 23 plant structures; EXPRESSED DURING: 13 growth stages; CONTAINS InterPro DOMAIN/s: NAD(P)-binding domain (InterPro:IPR016040), Short-chain dehydrogenase/reductase SDR (InterPro:IPR002198); …	Alcohol dehydrogenase	Metabolism.Primary metabolism.Carbohydrate metabolism.Glycolysis Gluconeogenesis
26.21	misc,protease inhibitor/seed storage/lipid transfer protein (LTP) family protein	vit_02s0154g00280	976.057	6157.12	-2.65722	(p14009|14kd_dauca : 102,0) 14 kDa proline-rich protein DC2,15 precursor - Daucus carota (Carrot) & (at1g12100 : 100,0) Bifunctional inhibitor/lipid-transfer protein/seed storage 2S albumin superfamily protein; FUNCTIONS IN: lipid binding; INVOLVED IN: lipid transport; LOCATED IN: endomembrane system; EXPRESSED IN: shoot apex, embryo, flower, leaf, seed; EXPRESSED DURING: petal differentiation an…	Arachidonic acid-induced DEA1	Unknown
26.21	misc,protease inhibitor/seed storage/lipid transfer protein (LTP) family protein	vit_12s0055g00800	105.991	1112.95	-3.39237	(gnl|cdd|72937 : 96,5) no description available & (at2g45180 : 80,9) Bifunctional inhibitor/lipid-transfer protein/seed storage 2S albumin superfamily protein; FUNCTIONS IN: lipid binding; INVOLVED IN: lipid transport; LOCATED IN: chloroplast thylakoid membrane; EXPRESSED IN: 22 plant structures; EXPRESSED DURING: 13 growth stages; CONTAINS InterPro DOMAIN/s: Bifunctional inhibitor/plant lipid tr…	Arachidonic acid-induced DEA1	Unknown
26.22	misc,short chain dehydrogenase/reductase (SDR)	vit_08s0040g01200	22.2033	234.269	-3.39932	(at3g55290 : 335,0) NAD(P)-binding Rossmann-fold superfamily protein; FUNCTIONS IN: oxidoreductase activity, binding, catalytic activity; INVOLVED IN: oxidation reduction, metabolic process; LOCATED IN: peroxisome; EXPRESSED IN: leaf; CONTAINS InterPro DOMAIN/s: Short-chain dehydrogenase/reductase, conserved site (InterPro:IPR020904), NAD(P)-binding domain (InterPro:IPR016040), Glucose/ribitol de…	Short-chain type alcohol dehydrogenase	Unclear
27.2	RNA,transcription	vit_01s0011g05880	241.552	514.568	-1.09103	(at1g14790 : 1419,0) Encodes RNA-dependent RNA polymerase, While not required for virus-induced post-transcriptional gene silencing (PTGS), it can promote turnover of viral RNAs in infected plants, Nomenclature according to Xie, et al, (2004), Involved in the production of Cucumber Mosaic Virus siRNAs,; RNA-dependent RNA polymerase 1 (RDR1); CONTAINS InterPro DOMAIN/s: RNA-dependent RNA polymeras…	RDR1 (RNA-dependent RNA polymerase 1)	Metabolism.Primary metabolism.Nucleobase, nucleoside, nucleotide, nucleic acid metabolism.Nucleic acid metabolism.RNA metabolism.RNA processing
27.3.27	RNA,regulation of transcription,NAC domain transcription factor family	vit_15s0048g02270	61.8234	173.07	-1.48513	(at4g35580 : 249,0) NAC transcription factor-like 9 (NTL9); CONTAINS InterPro DOMAIN/s: No apical meristem (NAM) protein (InterPro:IPR003441); BEST Arabidopsis thaliana protein match is: NAC 014 (TAIR:AT1G33060,2), & (gnl|cdd|66085 : 212,0) no description available & (q7gcl7|nac74_orysa : 166,0) NAC domain-containing protein 74 (ONAC074) - Oryza sativa (Rice) & (reliability: 498,0) & (original de…	No apical meristem cup-shaped cotyledon2	Regulation overview.Regulation of gene expression.Regulation of transcription.Transcription factor.NAC family transcription factor
27.3.32	RNA,regulation of transcription,WRKY domain transcription factor family	vit_08s0058g01390	204.827	471.636	-1.20326	(at3g56400 : 119,0) member of WRKY Transcription Factor; Group III, Function as activator of SA-dependent defense genes and a repressor of JA-regulated genes, WRKY70-controlled suppression of JA-signaling is partly executed by NPR1,; WRKY DNA-binding protein 70 (WRKY70); CONTAINS InterPro DOMAIN/s: DNA-binding WRKY (InterPro:IPR003657); BEST Arabidopsis thaliana protein match is: WRKY DNA-binding…	WRKY DNA-binding protein 70	Regulation overview.Regulation of gene expression.Regulation of transcription.Transcription factor.WRKY family transcription factor
27.3.32	RNA,regulation of transcription,WRKY domain transcription factor family	vit_04s0008g05760	124.85	381.927	-1.61311	(at1g80840 : 221,0) Pathogen-induced transcription factor, Binds W-box sequences in vitro, Forms protein complexes with itself and with WRKY40 and WRKY60, Coexpression with WRKY18 or WRKY60 made plants more susceptible to both P, syringae and B, cinerea, WRKY18, WRKY40, and WRKY60 have partially redundant roles in response to the hemibiotrophic bacterial pathogen Pseudomonas syringae and the necr…	WRKY DNA-binding protein 18	Regulation overview.Regulation of gene expression.Regulation of transcription.Transcription factor.WRKY family transcription factor
27.3.46	RNA,regulation of transcription,DNA methyltransferases	vit_12s0034g02560	111.281	287.431	-1.36901	(at5g49160 : 129,0) Encodes a cytosine methyltransferase MET1, Required for silencing of FWA paternal allele in endosperm, Two lines with RNAi constructs directed against DMT1 have reduced agrobacterium-mediated tumor formation,; methyltransferase 1 (MET1); FUNCTIONS IN: methyltransferase activity; INVOLVED IN: in 6 processes; LOCATED IN: nucleus; EXPRESSED IN: 22 plant structures; EXPRESSED DURI…	DNA (cytosine-5)-methyltransferase (ATHIM)	Metabolism.Primary metabolism.Amino acid metabolism.Methionine metabolism
28.2	DNA,repair	vit_02s0025g00350	88.0343	221.554	-1.33152	(at1g01490 : 99,8) Heavy metal transport/detoxification superfamily protein ; FUNCTIONS IN: metal ion binding; INVOLVED IN: metal ion transport; LOCATED IN: cellular_component unknown; EXPRESSED IN: 22 plant structures; EXPRESSED DURING: 14 growth stages; CONTAINS InterPro DOMAIN/s: Heavy metal transport/detoxification protein (InterPro:IPR006121); BEST Arabidopsis thaliana protein match is: Heav…	Heavy-metal-associated domain-containing protein	Unclear
29.4	protein,postranslational modification	vit_05s0020g03270	114.403	244.91	-1.09812	(at5g60900 : 401,0) Encodes a receptor-like protein kinase,; receptor-like protein kinase 1 (RLK1); FUNCTIONS IN: in 6 functions; INVOLVED IN: protein amino acid phosphorylation; LOCATED IN: endomembrane system; EXPRESSED IN: 23 plant structures; EXPRESSED DURING: 13 growth stages; CONTAINS InterPro DOMAIN/s: Curculin-like (mannose-binding) lectin (InterPro:IPR001480), Protein kinase, ATP binding…	S-receptor kinase	Signaling.Signaling pathway.Protein kinase
34.7	transport,phosphate	vit_05s0049g00940	819.352	1822.12	-1.15307	(at2g38940 : 792,0) Encodes Pht1;4, a member of the Pht1 family of phosphate transporters which include: Pht1;1/At5g43350, Pht1;2/At5g43370, Pht1;3/At5g43360, Pht1;4/At2g38940, Pht1;5/At2g32830, Pht1;6/At5g43340, Pht1;7/At3g54700, Pht1;8/At1g20860, Pht1;9/At1g76430 (Plant Journal 2002, 31:341),; phosphate transporter 1;4 (PHT1;4); FUNCTIONS IN: phosphate transmembrane transporter activity, carboh…	Inorganic phosphate transporter 1-4	Transport overview.Electrochemical Potential-driven Transporters.Porters.Major Facilitator Superfamily.Phosphate: H+ Symporter
34.12	transport,metal	vit_03s0017g02170	96.6381	271.794	-1.49185	(gnl|cdd|36771 : 315,0) no description available & (at1g05300 : 293,0) member of Fe(II) transporter isolog family; zinc transporter 5 precursor (ZIP5); FUNCTIONS IN: cation transmembrane transporter activity, metal ion transmembrane transporter activity; INVOLVED IN: response to zinc ion, cation transport; LOCATED IN: endomembrane system, integral to membrane, membrane; EXPRESSED IN: 10 plant str…	Zinc transporter ZIP5	Transport overview.Electrochemical Potential-driven Transporters.Porters.Zinc (Zn2+)-Iron (Fe2+) Permease
34.13	transport,peptides and oligopeptides	vit_05s0049g01550	415.05	963.07	-1.21435	(at5g46050 : 835,0) Encodes a di- and tri-peptide transporter involved in responses to wounding, virulent bacterial pathogens, and high NaCl concentrations, The protein is predicted to have 12 transmembrane helicies,; peptide transporter 3 (PTR3); FUNCTIONS IN: dipeptide transporter activity, tripeptide transporter activity, transporter activity; INVOLVED IN: in 12 processes; LOCATED IN: membrane…	Peptide transporter protein 3	Transport overview.Electrochemical Potential-driven Transporters.Porters.Proton-dependent Oligopeptide Transporter
35.1	not assigned,no ontology	vit_04s0023g01110	194.345	54.8226	1.82578	(at4g36850 : 432,0) PQ-loop repeat family protein / transmembrane family protein; CONTAINS InterPro DOMAIN/s: Cystinosin/ERS1p repeat (InterPro:IPR006603); BEST Arabidopsis thaliana protein match is: PQ-loop repeat family protein / transmembrane family protein (TAIR:AT2G41050,1); Has 883 Blast hits to 635 proteins in 156 species: Archae - 0; Bacteria - 0; Metazoa - 204; Fungi - 499; Plants - 92; …	PQ-loop repeat protein	Unknown
35.1	not assigned,no ontology	vit_17s0000g02140	232.473	79.9464	1.53996	(at1g18270 : 1820,0) ketose-bisphosphate aldolase class-II family protein; FUNCTIONS IN: in 8 functions; INVOLVED IN: oxidation reduction, pentose-phosphate shunt, valine metabolic process, glycolysis, metabolic process; EXPRESSED IN: 23 plant structures; EXPRESSED DURING: 13 growth stages; CONTAINS InterPro DOMAIN/s: Aldolase-type TIM barrel (InterPro:IPR013785), 6-phosphogluconate dehydrogenase…	3-hydroxyisobutyrate dehydrogenase	Metabolism.Primary metabolism.Amino acid metabolism.Valine, leucine, and isoleucine metabolism.Valine, leucine, and isoleucine catabolism
35.2	not assigned,unknown	vit_02s0025g00250	217.628	81.2003	1.42231	no hits & (original description: Putative uncharacterized protein OS=Vitis vinifera GN=VIT_02s0025g00250 PE=4 SV=1)	SP1L5 (SPIRAL1-like5)	Cellular process.Cellular component organization and biogenesis.Cytoskeleton organization and biogenesis
35.2	not assigned,unknown	vit_12s0028g01370	244.451	91.7641	1.41354	(at2g30900 : 459,0) Encodes a member of the TBL (TRICHOME BIREFRINGENCE-LIKE) gene family containing a plant-specific DUF231 (domain of unknown function) domain, TBL gene family has 46 members, two of which (TBR/AT5G06700 and TBL3/AT5G01360) have been shown to be involved in the synthesis and deposition of secondary wall cellulose, presumably by influencing the esterification state of pectic poly…	PMR5 (powdery mildew resistant 5)	Response to stimulus.Stress response.Biotic stress response
35.1	not assigned,no ontology	vit_07s0005g02670	247.264	94.3096	1.39058	(at3g62160 : 506,0) HXXXD-type acyl-transferase family protein; FUNCTIONS IN: transferase activity, transferring acyl groups other than amino-acyl groups, transferase activity; INVOLVED IN: biological_process unknown; LOCATED IN: cellular_component unknown; EXPRESSED IN: 22 plant structures; EXPRESSED DURING: 13 growth stages; CONTAINS InterPro DOMAIN/s: Transferase (InterPro:IPR003480); BEST Ara…	3-N-debenzoyl-2-deoxytaxol N-benzoyltransferase	Metabolism.Secondary metabolism.Terpenoid metabolism.Diterpenoid metabolism.Diterpenoid biosynthesis.Taxol biosynthesis
35.2	not assigned,unknown	vit_13s0047g00110	277.684	115.812	1.26166	no hits & (original description: Putative uncharacterized protein OS=Vitis vinifera GN=VIT_13s0047g00110 PE=4 SV=1)	Ripening regulated protein DDTFR8	Development.Reproductive development.Fruit development
35.2	not assigned,unknown	vit_17s0000g05830	220.318	94.8065	1.21653	(at5g62550 : 115,0) unknown protein; FUNCTIONS IN: molecular_function unknown; INVOLVED IN: biological_process unknown; LOCATED IN: plasma membrane; EXPRESSED IN: 17 plant structures; EXPRESSED DURING: 9 growth stages; Has 14949 Blast hits to 9947 proteins in 971 species: Archae - 43; Bacteria - 3248; Metazoa - 4424; Fungi - 1542; Plants - 562; Viruses - 55; Other Eukaryotes - 5075 (source: NCBI …	Unknown protein	Unknown
35.2	not assigned,unknown	vit_07s0005g01930	265.992	118.851	1.16223	no hits & (original description: Putative uncharacterized protein OS=Vitis vinifera GN=VIT_07s0005g01930 PE=4 SV=1)	Pectinesterase family	Cellular process.Cellular component organization and biogenesis.Cell wall organization and biogenesis.Cell wall metabolism.Cell wall modification.Pectin modification
35.2	not assigned,unknown	vit_12s0028g02440	2697.27	1273.09	1.08316	(at2g42570 : 468,0) Encodes a member of the TBL (TRICHOME BIREFRINGENCE-LIKE) gene family containing a plant-specific DUF231 (domain of unknown function) domain, TBL gene family has 46 members, two of which (TBR/AT5G06700 and TBL3/AT5G01360) have been shown to be involved in the synthesis and deposition of secondary wall cellulose, presumably by influencing the esterification state of pectic poly…	Unknown protein	Unknown
35.2	not assigned,unknown	vit_00s0333g00050	1992.76	992.459	1.00569	no hits & (original description: Putative uncharacterized protein OS=Vitis vinifera GN=VIT_00s0333g00050 PE=4 SV=1)	DIR1 (defective IN induced resistance 1)	Response to stimulus.Stress response.Biotic stress response
35.2	not assigned,unknown	vit_05s0077g01570	94.7321	243.621	-1.36271	(original description: Putative uncharacterized protein OS=Vitis vinifera GN=VIT_05s0077g01570 PE=4 SV=1)	Pathogenesis protein 10 [Vitis vinifera]	Response to stimulus.Stress response.Biotic stress response
35.2	not assigned,unknown	vit_17s0000g00680	140.655	366.653	-1.38225	no hits & (original description: Putative uncharacterized protein OS=Vitis vinifera GN=VIT_17s0000g00680 PE=4 SV=1)	No hit	No hit
35.2	not assigned,unknown	vit_07s0005g02070	60.9595	185.33	-1.60417	no hits & (original description: Putative uncharacterized protein OS=Vitis vinifera GN=VIT_07s0005g02070 PE=4 SV=1)	No hit	No hit
35.2	not assigned,unknown	vit_12s0057g00060	76.695	301.111	-1.97309	no hits & (original description: Putative uncharacterized protein OS=Vitis vinifera GN=VIT_12s0057g00060 PE=4 SV=1)	No hit	No hit
35.2	not assigned,unknown	vit_05s0020g05040	110.261	504.137	-2.19289	no hits & (original description: Putative uncharacterized protein OS=Vitis vinifera GN=VIT_05s0020g05040 PE=4 SV=1)	Proteinase inhibitor 1 PPI3B2	Metabolism.Primary metabolism.Protein metabolism and modification.Proteolysis.Protease inhibition
35.2	not assigned,unknown	VIT_03s0063g01760	26.4112	238.932	-3.17738	not assigned.unknown	No hit	No hit
35.2	not assigned,unknown	VIT_13s0067g02300	12.0774	195.696	-4.01823	not assigned.unknown	Hypoxia-responsive	Response to stimulus.Abiotic stress response.Hypoxia stress response
35.2	not assigned,unknown	vit_16s0100g01110	73.3602	187.627	-1.3548	na	Resveratrol synthase (RS1)	Secondary metabolism.Phenylpropanoid biosynthesis
35.2	not assigned,unknown	vit_00s0187g00020	37.1368	174.414	-2.23159	na	No hit	No hit
35.2	not assigned,unknown	VIT_11s0016g02380	26.6749	321.928	-3.59319	na	1-aminocyclopropane-1-carboxylate oxidase 2	Primary metabolism.Propanoate metabolism

## Sheet: 21-80DAG_common 
697 common DEG from 21DAG to 80 DAG
Bin	BIN name	Transcripts	TN21/110R_21 DAG	TN21/110R_80DAG	log2fdc	TN112/110R_21 DAG	TN112/110R_80DAG	log2fdcA	Description	Functional annotation by Grimplet et al., 2012
1.3.9	PS.calvin cycle.seduheptulose bisphosphatase	VIT_13s0019g03350	7.82385	328.819	5.39327	48.4763	396.324	3.03133	'(o20252|s17p_spiol : 614.0) Sedoheptulose-1,7-bisphosphatase, chloroplast precursor (EC 3.1.3.37) (Sedoheptulose-bisphosphatase) (SBPase) (SED(1,7)P2ase) - Spinacia oleracea (Spinach) & (at3g55800 : 609.0) Encodes the chloroplast enzyme sedoheptulose-1,7-bisphosphatase (SBPase), involved in the carbon reduction of the Calvin cycle. Increase in SBPase activity in transgenic lines accumulate up to…	Sedoheptulose-1,7-bisphosphatase (SBPase), Chloroplast	Metabolism.Primary metabolism.Carbon fixation
1.3	PS.calvin cycle	VIT_01s0026g02480	226.99	1802.4	2.98922	451.45	2666.27	2.56219	'(at3g62410 : 121.0) CP12-2 encodes a small peptide found in the chloroplast stroma. It belongs to the CP12 gene family thought to be involved in the formation of a supramolecular complex with glyceraldehyde-3-phosphate dehydrogenase (GAPDH) and phosphoribulokinase (PRK) embedded in the Calvin cycle. CP12-2 is coordinately regulated by light with the photosynthetic GAPDH and PRK. The annotation o…	CP12-2	Unknown
1.2.3	PS.photorespiration.aminotransferases peroxisomal	VIT_06s0009g03740	19.7904	237.216	3.58333	51.2033	301.61	2.55838	'(at2g13360 : 691.0) Encodes a peroxisomal photorespiratory enzyme that catalyzes transamination reactions with multiple substrates. It is involved in photorespiration.; alanine:glyoxylate aminotransferase (AGT); FUNCTIONS IN: serine-pyruvate transaminase activity, serine-glyoxylate transaminase activity, alanine-glyoxylate transaminase activity; INVOLVED IN: photorespiration; LOCATED IN: apoplas…	Serine-glyoxylate aminotransferase	Metabolism.Primary metabolism.Amino acid metabolism.Glycine, serine, and threonine metabolism
1.1.1.2	PS.lightreaction.photosystem II.PSII polypeptide subunits	VIT_18s0001g02740	67.195	347.643	2.37118	102.109	498.63	2.28787	'(q02060|psbs_spiol : 273.0) Photosystem II 22 kDa protein, chloroplast precursor (CP22) - Spinacia oleracea (Spinach) & (at1g44575 : 270.0) Encoding PSII-S (CP22), a ubiquitous pigment-binding protein associated with photosystem II (PSII) of higher plants. Involved in nonphotochemical quenching rather than in photosynthesis. Mutant has a normal violaxanthin cycle but has a limited capacity of qu…	Photosystem II 22 kDa protein PSBS	Metabolism.Primary metabolism.Generation of metabolite precursors and energy.Photosynthesis.Photosystem II
1.3.2	PS.calvin cycle.rubisco small subunit	VIT_17s0000g03690	327.341	3216.05	3.29642	711.021	3314.53	2.22084	'(p27985|rbs2_brana : 263.0) Ribulose bisphosphate carboxylase small chain F1, chloroplast precursor (EC 4.1.1.39) (RuBisCO small subunit F1) - Brassica napus (Rape) & (at1g67090 : 258.0) ribulose bisphosphate carboxylase small chain 1A (RBCS1A); FUNCTIONS IN: ribulose-bisphosphate carboxylase activity, copper ion binding; INVOLVED IN: carbon fixation, response to cold, response to blue light, re…	Ribulose-1,5-bisphophate carboxylase/oxygenase small subunit	Metabolism.Primary metabolism.Carbon fixation
1.3.13	PS.calvin cycle.rubisco interacting	VIT_08s0007g00840	96.3523	495.31	2.36194	174.465	713.312	2.03159	'(at2g39730 : 808.0) Rubisco activase, a nuclear-encoded chloroplast protein that consists of two isoforms arising from alternative splicing in most plants. Required for the light activation of rubisco.; rubisco activase (RCA); FUNCTIONS IN: enzyme regulator activity, ADP binding, ribulose-1,5-bisphosphate carboxylase/oxygenase activator activity, ATP binding; INVOLVED IN: response to cold, respo…	Ribulose bisphosphate carboxylase/oxygenase activase, chloroplast	Metabolism.Primary metabolism.Generation of metabolite precursors and energy.Photosynthesis.Calvin cycle
1.2.6	PS.photorespiration.hydroxypyruvate reductase	VIT_03s0038g02510	64.0355	172.792	1.43209	75.2581	298.677	1.98867	'(at1g68010 : 708.0) Encodes hydroxypyruvate reductase.; hydroxypyruvate reductase (HPR); CONTAINS InterPro DOMAIN/s: D-isomer specific 2-hydroxyacid dehydrogenase, catalytic domain (InterPro:IPR006139), D-isomer specific 2-hydroxyacid dehydrogenase, NAD-binding (InterPro:IPR006140), NAD(P)-binding domain (InterPro:IPR016040); BEST Arabidopsis thaliana protein match is: D-3-phosphoglycerate dehyd…	Glyoxylate reductase	Metabolism.Primary metabolism.Generation of metabolite precursors and energy.Glyoxylate and dicarboxylate metabolism
1.1.5.3	PS.lightreaction.other electron carrier (ox/red).ferredoxin reductase	VIT_04s0023g03510	83.5256	353.216	2.08026	114.594	444.157	1.95454	'(p10933|fenr1_pea : 625.0) Ferredoxin--NADP reductase, leaf isozyme, chloroplast precursor (EC 1.18.1.2) (FNR) - Pisum sativum (Garden pea) & (at5g66190 : 590.0) Encodes a leaf-type ferredoxin:NADP(H) oxidoreductase. It is present in both chloroplast stroma and thylakoid membranes but is more abundant in the thylakoid. The affinity of this enzyme for ferredoxin is slightly, but significantly, hi…	Ferredoxin:nadp+ Oxidoreductase PETH	Metabolism.Primary metabolism.Generation of metabolite precursors and energy.Photosynthesis.Photosynthetic-chain phosphorylation
1.3.4	PS.calvin cycle.GAP	VIT_18s0122g00960	105.39	420.538	1.9965	147.231	545.538	1.8896	'(p12859|g3pb_pea : 717.0) Glyceraldehyde-3-phosphate dehydrogenase B, chloroplast precursor (EC 1.2.1.13) (NADP-dependent glyceraldehydephosphate dehydrogenase subunit B) - Pisum sativum (Garden pea) & (at1g42970 : 687.0) Encodes chloroplast localized glyceraldehyde-3-phosphate dehydrogenase that can use both NADH and NADPH to reduce 1,3-diphosphate glycerate. It forms A2B2 heterotetramers with …	Glyceraldehyde-3-phosphate dehydrogenase B, chloroplast precursor	Metabolism.Primary metabolism.Carbohydrate metabolism.Glycolysis Gluconeogenesis
1.1.2.1	PS.lightreaction.photosystem I.LHC-I	VIT_15s0024g00040	431.969	1231.44	1.51135	684.242	2038.86	1.57518	'(at1g61520 : 374.0) PSI type III chlorophyll a/b-binding protein (Lhca3*1); photosystem I light harvesting complex gene 3 (LHCA3); FUNCTIONS IN: chlorophyll binding; INVOLVED IN: photosynthesis, light harvesting, photosynthesis; LOCATED IN: light-harvesting complex, chloroplast thylakoid membrane, plastoglobule; EXPRESSED IN: 23 plant structures; EXPRESSED DURING: 14 growth stages; CONTAINS Inte…	LHCA3 (Photosystem I light harvesting complex gene 3)	Metabolism.Primary metabolism.Generation of metabolite precursors and energy.Photosynthesis.Antenna proteins
1.1.1.2	PS.lightreaction.photosystem II.PSII polypeptide subunits	VIT_12s0059g01810	49.0965	157.388	1.68063	66.2197	195.535	1.5621	'(at1g03600 : 157.0) PSB27; FUNCTIONS IN: molecular_function unknown; INVOLVED IN: photosystem II repair; LOCATED IN: thylakoid, chloroplast thylakoid membrane, chloroplast thylakoid lumen, chloroplast photosystem II, chloroplast; EXPRESSED IN: 23 plant structures; EXPRESSED DURING: 13 growth stages; Has 273 Blast hits to 273 proteins in 82 species: Archae - 0; Bacteria - 114; Metazoa - 0; Fungi …	Photosystem II psbZ	Metabolism.Primary metabolism.Generation of metabolite precursors and energy.Photosynthesis.Photosystem II
1.2.3	PS.photorespiration.aminotransferases peroxisomal	VIT_00s0225g00130	283.689	856.063	1.59341	369.472	1078.86	1.54597	'(at1g70580 : 887.0) Encodes a protein with glyoxylate aminotransferase activity. It can act on a number of different small substrates and amino acids in vitro.; alanine-2-oxoglutarate aminotransferase 2 (AOAT2); FUNCTIONS IN: glycine:2-oxoglutarate aminotransferase activity, L-alanine:2-oxoglutarate aminotransferase activity, alanine-glyoxylate transaminase activity; INVOLVED IN: photorespiratio…	Alanine transaminase.	Metabolism.Primary metabolism.Amino acid metabolism.Glutamate metabolism
1.1.1.2	PS.lightreaction.photosystem II.PSII polypeptide subunits	VIT_19s0027g00200	584.843	1386.35	1.24517	717.374	2085.12	1.53933	'(q40519|psbr_tobac : 178.0) Photosystem II 10 kDa polypeptide, chloroplast precursor (PII10) - Nicotiana tabacum (Common tobacco) & (at1g79040 : 162.0) Encodes for the 10 kDa PsbR subunit of photosystem II (PSII). This subunit appears to be involved in the stable assembly of PSII, particularly that of the oxygen-evolving complex subunit PsbP. Mutants defective in this gene have reduced amounts o…	Photosystem II 10 kDa polypeptide PSBR	Metabolism.Primary metabolism.Generation of metabolite precursors and energy.Photosynthesis.Photosystem II
1.1.2.1	PS.lightreaction.photosystem I.LHC-I	VIT_18s0072g00120	85.1273	206.684	1.27973	78.6333	225.057	1.51708	'(at1g34000 : 154.0) Encodes a novel member of the Lhc family from Arabidopsis with one predicted transmembrane alpha-helix closely related to helix I of Lhc protein from PSI (Lhca4). Gene expression is triggered by light stress and both transcript and protein accumulate in a light intensity-dependent manner. Ohp2 is associated with PSI under low- or high-light conditions.; one-helix protein 2 (O…	Light stress-responsive one-helix protein (OHP2)	Response to stimulus.Stress response.Abiotic stress response.Light stress response
1.1.3	PS.lightreaction.cytochrome b6/f	VIT_18s0001g11370	201.602	638.758	1.66376	289.446	798.711	1.46438	'(at2g26500 : 102.0) cytochrome b6f complex subunit (petM), putative; Has 37 Blast hits to 37 proteins in 10 species: Archae - 0; Bacteria - 0; Metazoa - 0; Fungi - 0; Plants - 37; Viruses - 0; Other Eukaryotes - 0 (source: NCBI BLink). & (reliability: 204.0) & (original description: Putative uncharacterized protein OS=Vitis vinifera GN=VIT_18s0001g11370 PE=3 SV=1)'	Cytochrome b6f complex subunit (petM)	Metabolism.Primary metabolism.Generation of metabolite precursors and energy.Photosynthesis.Photosynthetic-chain phosphorylation
1.2.2	PS.photorespiration.glycolate oxydase	VIT_10s0003g03830	401.601	952.662	1.2462	488.038	1336.07	1.45293	'(at3g14420 : 647.0) Aldolase-type TIM barrel family protein; FUNCTIONS IN: glycolate oxidase activity; INVOLVED IN: oxidation reduction, metabolic process; LOCATED IN: apoplast, chloroplast, peroxisome, membrane; EXPRESSED IN: cotyledon, guard cell, leaf; EXPRESSED DURING: seedling growth; CONTAINS InterPro DOMAIN/s: Aldolase-type TIM barrel (InterPro:IPR013785), FMN-dependent alpha-hydroxy acid…	S-2-hydroxy-acid oxidase, peroxisomal	Metabolism.Primary metabolism.Generation of metabolite precursors and energy.Glyoxylate and dicarboxylate metabolism
1.3.4	PS.calvin cycle.GAP	VIT_14s0068g00680	73.4213	257.95	1.81282	127.737	342.911	1.42466	'(at1g12900 : 603.0) glyceraldehyde 3-phosphate dehydrogenase A subunit 2 (GAPA-2); FUNCTIONS IN: NAD or NADH binding, glyceraldehyde-3-phosphate dehydrogenase activity; INVOLVED IN: oxidation reduction, glycolysis, glucose metabolic process; EXPRESSED IN: 22 plant structures; EXPRESSED DURING: 13 growth stages; CONTAINS InterPro DOMAIN/s: Glyceraldehyde 3-phosphate dehydrogenase subfamily (Inter…	Glyceraldehyde-3-phosphate dehydrogenase A, chloroplast precursor	Metabolism.Primary metabolism.Carbohydrate metabolism.Glycolysis Gluconeogenesis
1.1.1.2	PS.lightreaction.photosystem II.PSII polypeptide subunits	VIT_01s0137g00210	162.58	426.839	1.39255	255.979	663.753	1.37462	'(p80470|psby_spiol : 134.0) Photosystem II core complex proteins psbY, chloroplast precursor (L-arginine-metabolizing enzyme) (L-AME) [Contains: Photosystem II protein psbY-1 (psbY-A1); Photosystem II protein psbY-2 (psbY-A2)] - Spinacia oleracea (Spinach) & (at1g67740 : 116.0) PsbY precursor (psbY) mRNA. This single nuclear gene is imported into the chloroplasts where it is processed into two i…	Photosystem II core complex proteins psbY, chloroplast precursor	Metabolism.Primary metabolism.Generation of metabolite precursors and energy.Photosynthesis.Photosystem II
1.1.2.2	PS.lightreaction.photosystem I.PSI polypeptide subunits	VIT_05s0020g03180	304.208	1219.99	2.00374	688.281	1734.84	1.33373	'(p32869|psad_cucsa : 304.0) Photosystem I reaction center subunit II, chloroplast precursor (Photosystem I 20 kDa subunit) (PSI-D) (PS I subunit 5) - Cucumis sativus (Cucumber) & (at4g02770 : 279.0) Encodes a protein predicted by sequence similarity with spinach PsaD to be photosystem I reaction center subunit II (PsaD1); photosystem I subunit D-1 (PSAD-1); FUNCTIONS IN: molecular_function unkno…	Photosystem I reaction center subunit II, chloroplast precursor	Metabolism.Primary metabolism.Generation of metabolite precursors and energy.Photosynthesis.Photosystem I
1.1.2.2	PS.lightreaction.photosystem I.PSI polypeptide subunits	VIT_19s0015g01760	153.79	437.232	1.50743	296.168	732.222	1.30586	'(at1g55670 : 195.0) Encodes subunit G of photosystem I, an 11-kDa membrane protein that plays an important role in electron transport between plastocyanin and PSI and is involved in the stability of the PSI complex. PSI-G subunit is bound to PSI-B and is in contact with Lhca1. The protein inserts into thylakoids by a direct or ""spontaneous"" pathway that does not involve the activities of any k…	Photosystem I reaction center subunit V (PSAG)	Metabolism.Primary metabolism.Generation of metabolite precursors and energy.Photosynthesis.Photosystem I
1.1.2.2	PS.lightreaction.photosystem I.PSI polypeptide subunits	VIT_04s0044g01410	231.099	852.961	1.88397	468.319	1113.03	1.24893	'(at5g64040 : 189.0) Encodes the only subunit of photosystem I located entirely in the thylakoid lumen. May be involved in the interaction between plastocyanin and the photosystem I complex.; PSAN; FUNCTIONS IN: calmodulin binding; INVOLVED IN: photosynthetic electron transport in photosystem I; LOCATED IN: chloroplast thylakoid membrane, photosystem I, chloroplast thylakoid lumen, chloroplast, c…	Photosystem I reaction center subunit N (PSAN)	Metabolism.Primary metabolism.Generation of metabolite precursors and energy.Photosynthesis.Photosystem I
1.1.1.2	PS.lightreaction.photosystem II.PSII polypeptide subunits	VIT_07s0141g00570	534.955	1163.33	1.12077	767.766	1817.82	1.24347	'(gnl|cdd|87217 : 139.0) no description available & (q41387|psbw_spiol : 122.0) Photosystem II reaction center W protein, chloroplast precursor (PSII 6.1 kDa protein) - Spinacia oleracea (Spinach) & (at2g30570 : 110.0) Encodes a protein similar to photosystem II reaction center subunit W.; photosystem II reaction center W (PSBW); FUNCTIONS IN: molecular_function unknown; INVOLVED IN: biological_p…	Photosystem II reaction centre W (PsbW)	Metabolism.Primary metabolism.Generation of metabolite precursors and energy.Photosynthesis.Photosystem II
1.1.1.2	PS.lightreaction.photosystem II.PSII polypeptide subunits	VIT_00s0904g00010	512.782	1095.73	1.09548	732.621	1578.73	1.10763	'(gnl|cdd|69290 : 244.0) no description available & (at4g05180 : 225.0) Encodes the PsbQ subunit of the oxygen evolving complex of photosystem II.; photosystem II subunit Q-2 (PSBQ-2); FUNCTIONS IN: calcium ion binding; INVOLVED IN: peptidyl-cysteine S-nitrosylation; LOCATED IN: in 9 components; EXPRESSED IN: 23 plant structures; EXPRESSED DURING: 14 growth stages; CONTAINS InterPro DOMAIN/s: Pho…	Photosystem II oxygen-evolving enhancer protein PSBQ	Metabolism.Primary metabolism.Generation of metabolite precursors and energy.Photosynthesis.Photosystem II
1.1.2.2	PS.lightreaction.photosystem I.PSI polypeptide subunits	VIT_09s0002g04320	371.348	893.189	1.26619	599.893	1206.73	1.00832	'(gnl|cdd|66888 : 211.0) no description available & (p22179|psah_spiol : 165.0) Photosystem I reaction center subunit VI, chloroplast precursor (PSI-H) (Light-harvesting complex I 11 kDa protein) - Spinacia oleracea (Spinach) & (at1g52230 : 153.0) photosystem I subunit H2 (PSAH2); FUNCTIONS IN: molecular_function unknown; INVOLVED IN: photosynthesis; LOCATED IN: in 6 components; EXPRESSED IN: 21 …	Photosystem I reaction center subunit VI PSAH	Metabolism.Primary metabolism.Generation of metabolite precursors and energy.Photosynthesis.Photosystem I
1.1.5.2	PS.lightreaction.other electron carrier (ox/red).ferredoxin	VIT_15s0021g00880	174.232	44.0511	-1.98376	239.998	50.7931	-2.24032	'(at1g02180 : 249.0) ferredoxin-related; FUNCTIONS IN: molecular_function unknown; INVOLVED IN: biological_process unknown; LOCATED IN: endomembrane system; EXPRESSED IN: 23 plant structures; EXPRESSED DURING: 15 growth stages; Has 54 Blast hits to 54 proteins in 11 species: Archae - 0; Bacteria - 0; Metazoa - 0; Fungi - 0; Plants - 54; Viruses - 0; Other Eukaryotes - 0 (source: NCBI BLink). & (r…	ferredoxin-related	Metabolism.Primary metabolism.Generation of metabolite precursors and energy.Photosynthesis.Photosynthetic-chain phosphorylation
2.2.2.1.2	major CHO metabolism.degradation.starch.starch cleavage.beta amylase	VIT_02s0012g00170	47.4443	277.988	2.55072	44.306	183.681	2.05163	'(at4g17090 : 856.0) Encodes a beta-amylase targeted to the chloroplast. Transgenic BMY8 RNAi lines fail to accumulate maltose during cold shock suggesting that maltose accumulation coincides with BMY8 expression. Apart from maltose, the sugar content of the RNAi lines were similar to wildtype (glucose and sucrose unaffected).; chloroplast beta-amylase (CT-BMY); CONTAINS InterPro DOMAIN/s: Glycos…	1,4-alpha-D-glucan maltohydrolase	Metabolism.Primary metabolism.Carbohydrate metabolism.Polysaccharide metabolism.Starch and sucrose metabolism.Starch biosynthesis catabolism.Starch catabolism
2.2.2.1.2	major CHO metabolism.degradation.starch.starch cleavage.beta amylase	VIT_05s0077g00280	193.766	744.864	1.94266	225.51	757.499	1.74805	'(at3g23920 : 891.0) Encodes a chloroplast beta-amylase. Is necessary for leaf starch breakdown in the absence of BAM3.; beta-amylase 1 (BAM1); FUNCTIONS IN: beta-amylase activity; INVOLVED IN: response to water deprivation, starch catabolic process; LOCATED IN: cytosol, nucleus; EXPRESSED IN: 25 plant structures; EXPRESSED DURING: 15 growth stages; CONTAINS InterPro DOMAIN/s: Glycoside hydrolase…	Beta-amylase	Metabolism.Primary metabolism.Carbohydrate metabolism.Polysaccharide metabolism.Starch and sucrose metabolism.Starch biosynthesis catabolism.Starch catabolism
2.2.1.3.3	major CHO metabolism.degradation.sucrose.invertases.vacuolar	VIT_02s0154g00090	480.112	2558.3	2.41374	1037.1	3219.37	1.63422	'(q43857|inva_vicfa : 792.0) Acid beta-fructofuranosidase precursor (EC 3.2.1.26) (Acid sucrose hydrolase) (Acid invertase) (AI) (Vacuolar invertase) - Vicia faba (Broad bean) & (at1g12240 : 757.0) ATBETAFRUCT4; FUNCTIONS IN: hydrolase activity, hydrolyzing O-glycosyl compounds, beta-fructofuranosidase activity; INVOLVED IN: sucrose catabolic process, using beta-fructofuranosidase, carbohydrate m…	Vacuolar invertase 2, GIN2	Metabolism.Primary metabolism.Carbohydrate metabolism.Monosaccharide metabolism.Galactose metabolism
2.2.2.1.1	major CHO metabolism.degradation.starch.starch cleavage.alpha amylase	VIT_01s0026g01660	85.5055	290.076	1.76234	95.1229	254.64	1.4206	'(at1g69830 : 1217.0) Encodes a plastid-localized &#945;-amylase. Expression is reduced in the SEX4 mutant. Loss of function mutations show normal diurnal pattern of starch accumulation/degradation. Expression follows circadian rhythms.; alpha-amylase-like 3 (AMY3); FUNCTIONS IN: alpha-amylase activity; INVOLVED IN: circadian rhythm, starch catabolic process; LOCATED IN: chloroplast stroma, chlor…	Alpha-amylase isozyme C2 precursor	Metabolism.Primary metabolism.Carbohydrate metabolism.Polysaccharide metabolism.Starch and sucrose metabolism.Starch biosynthesis catabolism.Starch catabolism
2.2.1.1	major CHO metabolism.degradation.sucrose.fructokinase	VIT_18s0089g01230	1094.07	114.459	-3.2568	770.531	244.845	-1.65398	'(at4g10260 : 516.0) pfkB-like carbohydrate kinase family protein; FUNCTIONS IN: kinase activity, ribokinase activity; INVOLVED IN: D-ribose metabolic process, acetate fermentation, sucrose biosynthetic process, sucrose catabolic process, using beta-fructofuranosidase; LOCATED IN: cellular_component unknown; EXPRESSED IN: petal, leaf whorl, sepal, male gametophyte, flower; EXPRESSED DURING: 4 ant…	fructokinase-2	Metabolism.Primary metabolism.Carbohydrate metabolism.Monosaccharide metabolism.Fructose and mannose metabolism
3.2.2	minor CHO metabolism.trehalose.TPP	VIT_00s0304g00080	72.5901	152.741	1.07324	88.3462	223.437	1.33863	'(at5g65140 : 503.0) Haloacid dehalogenase-like hydrolase (HAD) superfamily protein; FUNCTIONS IN: catalytic activity, trehalose-phosphatase activity; INVOLVED IN: response to cadmium ion, trehalose biosynthetic process; EXPRESSED IN: 21 plant structures; EXPRESSED DURING: 14 growth stages; CONTAINS InterPro DOMAIN/s: HAD-superfamily hydrolase, subfamily IIB (InterPro:IPR006379), Trehalose-phosph…	Trehalose-6-phosphate phosphatase	Metabolism.Primary metabolism.Carbohydrate metabolism.Polysaccharide metabolism.Starch and sucrose metabolism
3.4.4	minor CHO metabolism.myo-inositol.myo inositol oxygenases	VIT_11s0016g02800	41.2057	372.091	3.17474	56.6126	234.437	2.05	'(q5z8t3|miox_orysa : 491.0) Probable inositol oxygenase (EC 1.13.99.1) (Myo-inositol oxygenase) - Oryza sativa (Rice) & (at4g26260 : 487.0) Encodes a myo-inositol oxygenase.; myo-inositol oxygenase 4 (MIOX4); FUNCTIONS IN: inositol oxygenase activity; INVOLVED IN: L-ascorbic acid biosynthetic process, syncytium formation; LOCATED IN: cytoplasm; EXPRESSED IN: 19 plant structures; EXPRESSED DURING…	Myo-inositol oxygenase	Metabolism.Primary metabolism.Carbohydrate metabolism.Monosaccharide metabolism.Inositol phosphate metabolism
3.5.1	minor CHO metabolism.others.Xylose isomerase	VIT_11s0052g01710	520.789	1829.46	1.81265	624.614	2598.07	2.0564	'(at5g57655 : 803.0) xylose isomerase family protein; FUNCTIONS IN: xylose isomerase activity; INVOLVED IN: carbohydrate metabolic process; LOCATED IN: endoplasmic reticulum, plasma membrane, vacuole; EXPRESSED IN: 25 plant structures; EXPRESSED DURING: 14 growth stages; CONTAINS InterPro DOMAIN/s: Xylose isomerase-like, TIM barrel domain (InterPro:IPR013022), Xylose isomerase, bacterial type (In…	Xylose isomerase	Metabolism.Primary metabolism.Carbohydrate metabolism.Monosaccharide metabolism.Pentose glucuronate interconversion
4.1.16	glycolysis.cytosolic branch.phospho-enol-pyruvate carboxylase kinase (PPCK)	VIT_14s0036g00420	295.747	68.112	-2.11838	274.724	58.1341	-2.24052	'(at1g08650 : 337.0) Encodes a phosphoenolpyruvate carboxylase kinase that is expressed at highest levels in leaves. Expression is induced by light.; phosphoenolpyruvate carboxylase kinase 1 (PPCK1); FUNCTIONS IN: protein serine/threonine kinase activity, kinase activity; INVOLVED IN: protein amino acid phosphorylation; LOCATED IN: cellular_component unknown; EXPRESSED IN: 20 plant structures; EX…	Phosphoenolpyruvate carboxylase kinase	Metabolism.Primary metabolism.Generation of metabolite precursors and energy.Citric acid cycle
4.1.16	glycolysis.cytosolic branch.phospho-enol-pyruvate carboxylase kinase (PPCK)	VIT_16s0100g00340	1001.65	437.742	-1.19422	1134.69	454.912	-1.31864	'(at1g12580 : 613.0) phosphoenolpyruvate carboxylase-related kinase 1 (PEPKR1); FUNCTIONS IN: protein serine/threonine kinase activity, protein kinase activity, kinase activity, ATP binding; INVOLVED IN: protein amino acid phosphorylation; LOCATED IN: cellular_component unknown; EXPRESSED IN: 22 plant structures; EXPRESSED DURING: 13 growth stages; CONTAINS InterPro DOMAIN/s: Protein kinase, ATP …	CDPK	Signaling.Signaling pathway.Protein kinase
5.10	fermentation.aldehyde dehydrogenase	VIT_01s0026g00220	61.9383	247.381	1.99783	80.8799	314.788	1.96053	'(at3g48000 : 848.0) Encodes a putative (NAD+) aldehyde dehydrogenase.; aldehyde dehydrogenase 2B4 (ALDH2B4); FUNCTIONS IN: 3-chloroallyl aldehyde dehydrogenase activity, aldehyde dehydrogenase (NAD) activity, ATP binding; INVOLVED IN: response to cadmium ion; LOCATED IN: mitochondrion, chloroplast; EXPRESSED IN: 24 plant structures; EXPRESSED DURING: 14 growth stages; CONTAINS InterPro DOMAIN/s:…	Aldehyde dehydrogenase 1 precursor	Metabolism.Primary metabolism.Carbohydrate metabolism.Glycolysis Gluconeogenesis
5.10	fermentation.aldehyde dehydrogenase	VIT_07s0031g02630	65.3232	231.42	1.82485	106.712	290.574	1.44519	'(gnl|cdd|37667 : 663.0) no description available & (at4g34240 : 633.0) Aldehyde dehydrogenase induced by ABA and dehydration; aldehyde dehydrogenase 3I1 (ALDH3I1); FUNCTIONS IN: 3-chloroallyl aldehyde dehydrogenase activity, aldehyde dehydrogenase (NAD) activity; INVOLVED IN: response to water deprivation, response to abscisic acid stimulus; LOCATED IN: chloroplast, plastid; EXPRESSED IN: 26 pla…	Aldehyde dehydrogenase	Metabolism.Primary metabolism.Carbohydrate metabolism.Glycolysis Gluconeogenesis
6.1	gluconeogenesis / glyoxylate cycle.citrate synthase	VIT_12s0142g00610	507.454	1343.97	1.40515	506.929	1614.59	1.67131	'(p49299|cysz_cucma : 867.0) Citrate synthase, glyoxysomal precursor (EC 2.3.3.1) (GCS) - Cucurbita maxima (Pumpkin) (Winter squash) & (at3g58750 : 854.0) Encodes a peroxisomal citrate synthase that is expressed throughout seedling and shoot development.; citrate synthase 2 (CSY2); FUNCTIONS IN: citrate (SI)-synthase activity; INVOLVED IN: fatty acid beta-oxidation, tricarboxylic acid cycle; LOCA…	Citrate synthase, glyoxysomal precursor	Metabolism.Primary metabolism.Generation of metabolite precursors and energy.Citric acid cycle
8.2.9	TCA / org transformation.other organic acid transformatons.cyt MDH	VIT_13s0019g05250	53.556	316.681	2.56391	92.5003	471.517	2.34978	'(o48902|mdhp_medsa : 743.0) Malate dehydrogenase [NADP], chloroplast precursor (EC 1.1.1.82) (NADP-MDH) - Medicago sativa (Alfalfa) & (at5g58330 : 717.0) lactate/malate dehydrogenase family protein; FUNCTIONS IN: in 6 functions; INVOLVED IN: in 6 processes; LOCATED IN: thylakoid, mitochondrion, apoplast, chloroplast; EXPRESSED IN: 23 plant structures; EXPRESSED DURING: 14 growth stages; CONTAINS…	Malate dehydrogenase [NADP], chloroplast precursor (NADP-MDH)	Metabolism.Primary metabolism.Carbohydrate metabolism.Monosaccharide metabolism.Pyruvate metabolism
10.8.99	cell wall.pectin*esterases.misc	VIT_15s0048g00510	63.1045	190.49	1.5939	26.5177	1094.49	5.36716	'(o04887|pme2_citsi : 753.0) Pectinesterase-2 precursor (EC 3.1.1.11) (Pectin methylesterase) (PE) - Citrus sinensis (Sweet orange) & (at2g45220 : 703.0) Plant invertase/pectin methylesterase inhibitor superfamily; FUNCTIONS IN: enzyme inhibitor activity, pectinesterase activity; INVOLVED IN: cell wall modification; LOCATED IN: membrane, plant-type cell wall; EXPRESSED IN: 9 plant structures; EXP…	Pectinesterase family	Cellular process.Cellular component organization and biogenesis.Cell wall organization and biogenesis.Cell wall metabolism.Cell wall modification.Pectin modification
10.7	cell wall.modification	VIT_06s0061g00550	263.552	2880.45	3.45014	341.936	6479.11	4.244	'(at2g36870 : 390.0) xyloglucan endotransglucosylase/hydrolase 32 (XTH32); FUNCTIONS IN: hydrolase activity, acting on glycosyl bonds, hydrolase activity, hydrolyzing O-glycosyl compounds; INVOLVED IN: carbohydrate metabolic process; LOCATED IN: endomembrane system; EXPRESSED IN: 19 plant structures; EXPRESSED DURING: 13 growth stages; CONTAINS InterPro DOMAIN/s: Concanavalin A-like lectin/glucan…	Xyloglucan endotransglucosylase/hydrolase 32	Cellular process.Cellular component organization and biogenesis.Cell wall organization and biogenesis.Cell wall metabolism.Cell wall modification.Xyloglucan modification
10.1.2	cell wall.precursor synthesis.UGE	VIT_02s0025g04210	29.8399	186.738	2.6457	56.8978	575.622	3.33868	'(at1g12780 : 649.0) Encodes a UDP-glucose epimerase that catalyzes the interconversion of the sugar nucleotides UDP-glucose UDP-galactose via a UDP-4-keto-hexose intermediate. Responsive to stress.; UDP-D-glucose/UDP-D-galactose 4-epimerase 1 (UGE1); FUNCTIONS IN: UDP-glucose 4-epimerase activity, protein dimerization activity; INVOLVED IN: response to stress, galactose biosynthetic process; LOC…	UDP-glucose 4-epimerase	Metabolism.Primary metabolism.Carbohydrate metabolism.Monosaccharide metabolism.Galactose metabolism
10.6.2	cell wall.degradation.mannan-xylose-arabinose-fucose	VIT_05s0077g01280	50.6079	1026.07	4.34162	175.264	1652.7	3.23722	'(at5g49360 : 1099.0) Encodes a bifunctional {beta}-D-xylosidase/{alpha}-L-arabinofuranosidase required for pectic arabinan modification. Located in the extracellular matrix. Gene is expressed specifically in tissues undergoing secondary wall thickening. This is a member of glycosyl hydrolase family 3 and has six other closely related members.; beta-xylosidase 1 (BXL1); FUNCTIONS IN: alpha-N-arab…	Glycosyl hydrolase family 3 beta xylosidase BXL1	Cellular process.Cellular component organization and biogenesis.Cell wall organization and biogenesis.Cell wall metabolism.Cell wall catabolism
10.7	cell wall.modification	VIT_05s0062g00250	41.7737	328.672	2.97598	62.5799	346.033	2.46714	'(p35694|bru1_soybn : 439.0) Brassinosteroid-regulated protein BRU1 precursor - Glycine max (Soybean) & (at4g14130 : 408.0) xyloglucan endotransglycosylase-related protein (XTR7); xyloglucan endotransglucosylase/hydrolase 15 (XTH15); FUNCTIONS IN: hydrolase activity, acting on glycosyl bonds, xyloglucan:xyloglucosyl transferase activity, hydrolase activity, hydrolyzing O-glycosyl compounds; INVOL…	Xyloglucan endotransglucosylase/hydrolase 15	Cellular process.Cellular component organization and biogenesis.Cell wall organization and biogenesis.Cell wall metabolism.Cell wall modification.Xyloglucan modification
10.7	cell wall.modification	VIT_00s0386g00050	190.619	1311.63	2.7826	503.347	1968.13	1.9672	'(at4g37800 : 106.0) xyloglucan endotransglucosylase/hydrolase 7 (XTH7); FUNCTIONS IN: hydrolase activity, acting on glycosyl bonds, xyloglucan:xyloglucosyl transferase activity, hydrolase activity, hydrolyzing O-glycosyl compounds; INVOLVED IN: carbohydrate metabolic process, cellular glucan metabolic process; LOCATED IN: endomembrane system, cell wall, apoplast; EXPRESSED IN: 17 plant structure…	Xyloglucan endotransglucosylase/hydrolase precursor	Cellular process.Cellular component organization and biogenesis.Cell wall organization and biogenesis.Cell wall metabolism.Cell wall modification.Xyloglucan modification
10.6.3	cell wall.degradation.pectate lyases and polygalacturonases	VIT_08s0007g07880	326.715	807.53	1.30548	353.243	1365.98	1.9512	'(at3g57790 : 585.0) Pectin lyase-like superfamily protein; FUNCTIONS IN: polygalacturonase activity; INVOLVED IN: carbohydrate metabolic process; LOCATED IN: plasma membrane; EXPRESSED IN: 23 plant structures; EXPRESSED DURING: 14 growth stages; CONTAINS InterPro DOMAIN/s: Pectin lyase fold/virulence factor (InterPro:IPR011050), Pectin lyase fold (InterPro:IPR012334), Glycoside hydrolase, family…	Polygalacturonase GH28	Cellular process.Cellular component organization and biogenesis.Cell wall organization and biogenesis.Cell wall metabolism.Cell wall modification.Pectin modification
10.2.1	cell wall.cellulose synthesis.cellulose synthase	VIT_05s0049g00010	171.911	356.824	1.05355	109.078	421.139	1.94893	'(at4g24000 : 477.0) encodes a protein similar to cellulose synthase; cellulose synthase like G2 (CSLG2); FUNCTIONS IN: cellulose synthase activity, transferase activity, transferring glycosyl groups, transferase activity; INVOLVED IN: cellulose biosynthetic process, polysaccharide biosynthetic process; LOCATED IN: membrane; EXPRESSED IN: 19 plant structures; EXPRESSED DURING: 12 growth stages; C…	Cellulose synthase CSLG2	Cellular process.Cellular component organization and biogenesis.Cell wall organization and biogenesis.Cell wall metabolism.Cell wall biosynthesis.Cellulose biosynthesis
10.7	cell wall.modification	VIT_02s0012g02220	409.276	1018.65	1.31552	411.604	1271.24	1.62691	'(at1g32170 : 463.0) xyloglucan endotransglycosylase-related protein (XTR4); xyloglucan endotransglucosylase/hydrolase 30 (XTH30); FUNCTIONS IN: hydrolase activity, acting on glycosyl bonds, xyloglucan:xyloglucosyl transferase activity, hydrolase activity, hydrolyzing O-glycosyl compounds; INVOLVED IN: carbohydrate metabolic process, cellular glucan metabolic process; LOCATED IN: endomembrane sys…	Xyloglucan endotransglucosylase/hydrolase 30	Cellular process.Cellular component organization and biogenesis.Cell wall organization and biogenesis.Cell wall metabolism.Cell wall modification.Xyloglucan modification
10.1.30.3	cell wall.precursor synthesis.sugar kinases.glucuronic acid kinase	VIT_14s0066g00340	106.609	236.845	1.15161	94.2449	252.943	1.42433	'(at3g01640 : 597.0) AtGlcAK is a sugar kinase able to phosphorylate D-GlcA to D-GlcA-1-phosphate in the presence of ATP.; glucuronokinase G (GLCAK); FUNCTIONS IN: poly(U) RNA binding, glucuronokinase activity, ATP binding; INVOLVED IN: cell wall biogenesis, inositol metabolic process, pollen tube development; LOCATED IN: cytoplasm; EXPRESSED IN: 24 plant structures; EXPRESSED DURING: 15 growth s…	L-fucokinase	Metabolism.Primary metabolism.Carbohydrate metabolism.Oligosaccharide metabolism.N-Glycan metabolism.N-Glycan catabolism
10.1.5	cell wall.precursor synthesis.UXS	VIT_13s0019g00840	1167.85	2406.35	1.043	1003.14	2604.9	1.37671	'(at3g46440 : 640.0) encodes a protein similar to UDP-glucuronic acid decarboxylase. UDP-glucuronic acid decarboxylase produces UDP-xylose, which is a substrate for many cell wall carbohydrates including hemicellulose and pectin. UDP-xylose is also known to feedback regulate several cell wall biosynthetic enzymes.; UDP-XYL synthase 5 (UXS5); FUNCTIONS IN: UDP-glucuronate decarboxylase activity, c…	UDP-glucuronate decarboxylase.	Metabolism.Primary metabolism.Carbohydrate metabolism.Polysaccharide metabolism.Starch and sucrose metabolism
10.5	cell wall.cell wall proteins	VIT_17s0000g01460	423.607	1150.07	1.44092	692.106	1607.09	1.21538	'(at3g48530 : 545.0) SNF1-related protein kinase regulatory subunit gamma 1 (KING1); FUNCTIONS IN: molecular_function unknown; INVOLVED IN: biological_process unknown; LOCATED IN: plant-type cell wall; EXPRESSED IN: 23 plant structures; EXPRESSED DURING: 13 growth stages; CONTAINS InterPro DOMAIN/s: Cystathionine beta-synthase, core (InterPro:IPR000644); BEST Arabidopsis thaliana protein match is…	Protein kinase AKIN gamma	Signaling.Signaling pathway.Protein kinase
10.6.3	cell wall.degradation.pectate lyases and polygalacturonases	VIT_15s0046g02000	3714.9	1405.05	-1.4027	4269.89	1813.54	-1.23539	'(at3g61490 : 696.0) Pectin lyase-like superfamily protein; FUNCTIONS IN: polygalacturonase activity; INVOLVED IN: carbohydrate metabolic process; LOCATED IN: endomembrane system; EXPRESSED IN: 22 plant structures; EXPRESSED DURING: 14 growth stages; CONTAINS InterPro DOMAIN/s: Pectin lyase fold/virulence factor (InterPro:IPR011050), Glycoside hydrolase, family 28 (InterPro:IPR000743), Pectin lya…	Polygalacturonase GH28	Cellular process.Cellular component organization and biogenesis.Cell wall organization and biogenesis.Cell wall metabolism.Cell wall modification.Pectin modification
10.6.2	cell wall.degradation.mannan-xylose-arabinose-fucose	VIT_08s0058g01480	503.892	161.774	-1.63913	390.666	154.668	-1.33676	'(at5g01930 : 652.0) Glycosyl hydrolase superfamily protein; FUNCTIONS IN: cation binding, hydrolase activity, hydrolyzing O-glycosyl compounds, catalytic activity; INVOLVED IN: carbohydrate metabolic process; LOCATED IN: endomembrane system; EXPRESSED IN: 19 plant structures; EXPRESSED DURING: 10 growth stages; CONTAINS InterPro DOMAIN/s: Glycoside hydrolase, catalytic core (InterPro:IPR017853),…	1,4-beta-mannan endohydrolase	Metabolism.Primary metabolism.Carbohydrate metabolism.Monosaccharide metabolism.Fructose and mannose metabolism
10.8.1	cell wall.pectin*esterases.PME	VIT_18s0001g00470	686.1	293.564	-1.22474	749.671	282.546	-1.40777	'(at1g76160 : 882.0) SKU5 similar 5 (sks5); FUNCTIONS IN: oxidoreductase activity, copper ion binding; INVOLVED IN: oxidation reduction; LOCATED IN: apoplast, cell wall, plant-type cell wall; EXPRESSED IN: 24 plant structures; EXPRESSED DURING: 13 growth stages; CONTAINS InterPro DOMAIN/s: Multicopper oxidase, type 3 (InterPro:IPR011707), Cupredoxin (InterPro:IPR008972), Multicopper oxidase, type…	Monocopper oxidase SKS5 (SKU5 Similar 5)	Transport overview.Incompletely characterized transport systems.Recognized transporters of unknown biochemical mechanism.Iron/Lead Transporter.Oxidase-dep Fe2+ Transporter
10.8.1	cell wall.pectin*esterases.PME	VIT_04s0044g01000	843.27	409.882	-1.04078	1052.78	383.452	-1.45708	'(at5g09760 : 703.0) Plant invertase/pectin methylesterase inhibitor superfamily; FUNCTIONS IN: enzyme inhibitor activity, pectinesterase activity; INVOLVED IN: cell wall modification; LOCATED IN: cell wall, chloroplast, plant-type cell wall; EXPRESSED IN: 23 plant structures; EXPRESSED DURING: 13 growth stages; CONTAINS InterPro DOMAIN/s: Pectin lyase fold/virulence factor (InterPro:IPR011050), …	Pectinesterase family	Cellular process.Cellular component organization and biogenesis.Cell wall organization and biogenesis.Cell wall metabolism.Cell wall modification.Pectin modification
10.6.3	cell wall.degradation.pectate lyases and polygalacturonases	VIT_01s0137g00240	237.056	70.0294	-1.7592	221.875	73.7736	-1.58857	'(at1g67750 : 659.0) Pectate lyase family protein; FUNCTIONS IN: pectate lyase activity; INVOLVED IN: biological_process unknown; LOCATED IN: endomembrane system; EXPRESSED IN: 21 plant structures; EXPRESSED DURING: 13 growth stages; CONTAINS InterPro DOMAIN/s: Pectin lyase fold/virulence factor (InterPro:IPR011050), AmbAllergen (InterPro:IPR018082), Pectate lyase/Amb allergen (InterPro:IPR002022…	Pectate lyase	Cellular process.Cellular component organization and biogenesis.Cell wall organization and biogenesis.Cell wall metabolism.Cell wall catabolism.Pectin catabolism
10.6.3	cell wall.degradation.pectate lyases and polygalacturonases	VIT_05s0051g00590	234.286	116.829	-1.00387	317.199	98.3838	-1.6889	'(at4g13710 : 677.0) Pectin lyase-like superfamily protein; FUNCTIONS IN: lyase activity, pectate lyase activity; INVOLVED IN: biological_process unknown; LOCATED IN: endomembrane system; EXPRESSED IN: 20 plant structures; EXPRESSED DURING: 6 growth stages; CONTAINS InterPro DOMAIN/s: Pectin lyase fold/virulence factor (InterPro:IPR011050), AmbAllergen (InterPro:IPR018082), Pectate lyase/Amb alle…	Pectate lyase	Cellular process.Cellular component organization and biogenesis.Cell wall organization and biogenesis.Cell wall metabolism.Cell wall catabolism.Pectin catabolism
10.8.1	cell wall.pectin*esterases.PME	VIT_11s0016g03020	220.114	94.9541	-1.21295	193.17	59.6447	-1.69541	'(at5g19730 : 599.0) Pectin lyase-like superfamily protein; FUNCTIONS IN: pectinesterase activity; INVOLVED IN: cell wall modification; LOCATED IN: cell wall, plant-type cell wall, cytoplasm; EXPRESSED IN: 17 plant structures; EXPRESSED DURING: 8 growth stages; CONTAINS InterPro DOMAIN/s: Pectinesterase, active site (InterPro:IPR018040), Pectin lyase fold/virulence factor (InterPro:IPR011050), Pe…	Pectinesterase family	Cellular process.Cellular component organization and biogenesis.Cell wall organization and biogenesis.Cell wall metabolism.Cell wall modification.Pectin modification
10.6.2	cell wall.degradation.mannan-xylose-arabinose-fucose	VIT_04s0023g02130	1537.44	357.69	-2.10374	1613.59	477.102	-1.75791	'(at5g66460 : 582.0) Glycosyl hydrolase superfamily protein; FUNCTIONS IN: cation binding, hydrolase activity, hydrolyzing O-glycosyl compounds, catalytic activity; INVOLVED IN: carbohydrate metabolic process; LOCATED IN: endomembrane system; EXPRESSED IN: 17 plant structures; EXPRESSED DURING: 4 anthesis, C globular stage, 4 leaf senescence stage, petal differentiation and expansion stage, E exp…	1,4-beta-mannan endohydrolase	Metabolism.Primary metabolism.Carbohydrate metabolism.Monosaccharide metabolism.Fructose and mannose metabolism
10.7	cell wall.modification	VIT_01s0150g00460	597.082	177.577	-1.74948	927.031	221.346	-2.06631	'(q8lnz5|xthb_phaan : 517.0) Probable xyloglucan endotransglucosylase/hydrolase protein B precursor (EC 2.4.1.207) (VaXTH2) - Phaseolus angularis (Adzuki bean) (Vigna angularis) & (at5g13870 : 501.0) EXGT-A4, endoxyloglucan transferase,; xyloglucan endotransglucosylase/hydrolase 5 (XTH5); FUNCTIONS IN: hydrolase activity, acting on glycosyl bonds, hydrolase activity, hydrolyzing O-glycosyl compou…	Xyloglucan endotransglucosylase/hydrolase precursor	Cellular process.Cellular component organization and biogenesis.Cell wall organization and biogenesis.Cell wall metabolism.Cell wall modification.Xyloglucan modification
10.7	cell wall.modification	VIT_08s0007g00440	296.647	89.1121	-1.73506	359.979	83.0874	-2.11521	'(at2g39700 : 421.0) putative expansin. Naming convention from the Expansin Working Group (Kende et al, 2004. Plant Mol Bio). Involved in the formation of nematode-induced syncytia in roots of Arabidopsis thaliana.; expansin A4 (EXPA4); CONTAINS InterPro DOMAIN/s: Barwin-related endoglucanase (InterPro:IPR009009), Pollen allergen, N-terminal (InterPro:IPR014734), Expansin (InterPro:IPR002963), Ra…	Alpha-expansin 6 precursor	Signaling.Hormone Signaling.Auxin Signaling.Auxin-mediated Signaling pathway
10.5.5	cell wall.cell wall proteins.RGP	VIT_14s0083g01100	532.087	126.473	-2.07283	550.905	124.671	-2.14368	'(q8ru27|uptg2_soltu : 679.0) Alpha-1,4-glucan-protein synthase [UDP-forming] 2 (EC 2.4.1.112) (UDP-glucose:protein transglucosylase 2) (UPTG 2) - Solanum tuberosum (Potato) & (at3g08900 : 665.0) Encodes a reversible autoglycosylated protein peripherally associated with cell membranes. Highly expressed in roots ans suspension-cultured cells.; reversibly glycosylated polypeptide 3 (RGP3); FUNCTION…	Alpha-1,4-glucan-protein synthase 1	Metabolism.Primary metabolism.Carbohydrate metabolism.Polysaccharide metabolism.Starch and sucrose metabolism
10.5.3	cell wall.cell wall proteins.LRR	VIT_18s0001g10040	2945.18	515.74	-2.51364	2453.35	440.658	-2.47702	'(at3g19320 : 308.0) Leucine-rich repeat (LRR) family protein; LOCATED IN: endomembrane system; EXPRESSED IN: root; CONTAINS InterPro DOMAIN/s: Leucine-rich repeat (InterPro:IPR001611); BEST Arabidopsis thaliana protein match is: Leucine-rich repeat (LRR) family protein (TAIR:AT1G49750.1); Has 128497 Blast hits to 47794 proteins in 2067 species: Archae - 184; Bacteria - 14728; Metazoa - 28641; Fu…	LRX1 (leucine-rich repeat/extensin 1)	Cellular process.Cellular component organization and biogenesis.Cell wall organization and biogenesis.Cell wall structural protein
10.7	cell wall.modification	VIT_13s0067g02930	271.195	69.1038	-1.97249	442.221	72.7039	-2.60466	'(at2g40610 : 374.0) member of Alpha-Expansin Gene Family. Naming convention from the Expansin Working Group (Kende et al, 2004. Plant Mol Bio). Involved in the formation of nematode-induced syncytia in roots of Arabidopsis thaliana.; expansin A8 (EXPA8); INVOLVED IN: plant-type cell wall modification involved in multidimensional cell growth, syncytium formation, unidimensional cell growth, plant…	Expansin [Vitis labrusca x Vitis vinifera] EXPA8	Signaling.Hormone Signaling.Auxin Signaling.Auxin-mediated Signaling pathway
10.6.3	cell wall.degradation.pectate lyases and polygalacturonases	VIT_08s0007g04820	636.932	136.256	-2.22482	839.237	120.31	-2.80232	'(at3g53190 : 629.0) Pectin lyase-like superfamily protein; CONTAINS InterPro DOMAIN/s: Pectin lyase fold/virulence factor (InterPro:IPR011050), AmbAllergen (InterPro:IPR018082), Pectate lyase/Amb allergen (InterPro:IPR002022), Pectin lyase fold (InterPro:IPR012334); BEST Arabidopsis thaliana protein match is: Pectin lyase-like superfamily protein (TAIR:AT5G04310.1); Has 1735 Blast hits to 1728 p…	Pectate lyase	Cellular process.Cellular component organization and biogenesis.Cell wall organization and biogenesis.Cell wall metabolism.Cell wall catabolism.Pectin catabolism
10.6.1	cell wall.degradation.cellulases and beta -1,4-glucanases	VIT_18s0089g00210	183.133	26.6353	-2.78148	270.86	25.8825	-3.3875	'(at1g71380 : 705.0) cellulase 3 (CEL3); FUNCTIONS IN: hydrolase activity, hydrolyzing O-glycosyl compounds, catalytic activity; INVOLVED IN: carbohydrate metabolic process; LOCATED IN: cell wall, plasma membrane, plant-type cell wall; EXPRESSED IN: 7 plant structures; EXPRESSED DURING: L mature pollen stage, M germinated pollen stage, 4 anthesis, petal differentiation and expansion stage; CONTAI…	Endo-1,4-beta-glucanase	Cellular process.Cellular component organization and biogenesis.Cell wall organization and biogenesis.Cell wall metabolism.Cell wall catabolism.Cellulose catabolism
10.7	cell wall.modification	VIT_15s0021g02700	2836.37	168.262	-4.07526	3648.39	168.876	-4.43322	'(at1g65680 : 335.0) member of BETA-EXPANSINS. Naming convention from the Expansin Working Group (Kende et al, 2004. Plant Mol Bio); expansin B2 (EXPB2); INVOLVED IN: plant-type cell wall modification involved in multidimensional cell growth, unidimensional cell growth, plant-type cell wall loosening; LOCATED IN: endomembrane system, extracellular region; EXPRESSED IN: root; CONTAINS InterPro DOM…	Beta-expansin (EXPB4)	Signaling.Hormone Signaling.Auxin Signaling.Auxin-mediated Signaling pathway
10.7	cell wall.modification	VIT_17s0053g00990	1661.81	45.1103	-5.20315	1899.69	44.4684	-5.41684	'(at2g03090 : 325.0) member of Alpha-Expansin Gene Family. Naming convention from the Expansin Working Group (Kende et al, 2004. Plant Mol Bio). Involved in the formation of nematode-induced syncytia in roots of Arabidopsis thaliana.; expansin A15 (EXPA15); INVOLVED IN: plant-type cell wall modification involved in multidimensional cell growth, syncytium formation, unidimensional cell growth, pla…	Alpha-expansin 1 precursor	Signaling.Hormone Signaling.Auxin Signaling.Auxin-mediated Signaling pathway
11.8.1	lipid metabolism.'exotics' (steroids, squalene etc).sphingolipids	VIT_01s0010g03940	219.369	667.754	1.60596	188.333	805.659	2.09688	'(at1g27980 : 844.0) dihydrosphingosine phosphate lyase (DPL1); FUNCTIONS IN: pyridoxal phosphate binding, carboxy-lyase activity, catalytic activity; INVOLVED IN: sphingolipid catabolic process, cellular amino acid metabolic process; LOCATED IN: endoplasmic reticulum, membrane; EXPRESSED IN: 23 plant structures; EXPRESSED DURING: 13 growth stages; CONTAINS InterPro DOMAIN/s: Pyridoxal phosphate-…	Sphingosine-1-phosphate lyase	Metabolism.Primary metabolism.Lipid metabolism.Sphingolipid metabolism
11.9.3.2	lipid metabolism.lipid degradation.lysophospholipases.carboxylesterase	VIT_18s0001g10800	109.724	420.994	1.93992	127.668	484.037	1.92272	'(at1g47480 : 297.0) alpha/beta-Hydrolases superfamily protein; FUNCTIONS IN: hydrolase activity; INVOLVED IN: metabolic process; LOCATED IN: cellular_component unknown; EXPRESSED IN: stem, hypocotyl, root, flower; EXPRESSED DURING: petal differentiation and expansion stage; CONTAINS InterPro DOMAIN/s: Lipase, GDXG, active site (InterPro:IPR002168), Alpha/beta hydrolase fold-3 (InterPro:IPR013094…	Carboxylesterase CXE	Metabolism.Cellular metabolism.Esterase activity
11.1.8	lipid metabolism.FA synthesis and FA elongation.acyl coa ligase	VIT_18s0122g01440	128.576	267.089	1.05469	108.758	395.268	1.86171	'(at1g20560 : 841.0) acyl activating enzyme 1 (AAE1); FUNCTIONS IN: AMP binding; INVOLVED IN: metabolic process; LOCATED IN: peroxisome; EXPRESSED IN: 22 plant structures; EXPRESSED DURING: 13 growth stages; CONTAINS InterPro DOMAIN/s: AMP-binding, conserved site (InterPro:IPR020845), AMP-dependent synthetase/ligase (InterPro:IPR000873); BEST Arabidopsis thaliana protein match is: AMP-dependent s…	AMP-dependent synthetase and ligase	Unclear
11.9.3.2	lipid metabolism.lipid degradation.lysophospholipases.carboxylesterase	VIT_05s0020g03010	50.5438	209.231	2.04949	71.9828	236.402	1.71552	'(at1g47480 : 265.0) alpha/beta-Hydrolases superfamily protein; FUNCTIONS IN: hydrolase activity; INVOLVED IN: metabolic process; LOCATED IN: cellular_component unknown; EXPRESSED IN: stem, hypocotyl, root, flower; EXPRESSED DURING: petal differentiation and expansion stage; CONTAINS InterPro DOMAIN/s: Lipase, GDXG, active site (InterPro:IPR002168), Alpha/beta hydrolase fold-3 (InterPro:IPR013094…	Carboxylesterase CXE	Metabolism.Cellular metabolism.Esterase activity
11.1.9	lipid metabolism.FA synthesis and FA elongation.long chain fatty acid CoA ligase	VIT_05s0020g03080	230.63	735.945	1.67402	273.838	847.773	1.63035	'(at5g27600 : 1154.0) Encode peroxisomal long-chain acyl-CoA synthetase. Activates fatty acids for further metabolism. Interacts with PEX5.; long-chain acyl-CoA synthetase 7 (LACS7); FUNCTIONS IN: protein binding, long-chain fatty acid-CoA ligase activity; INVOLVED IN: response to salt stress, long-chain fatty acid metabolic process, response to ozone; LOCATED IN: peroxisome; EXPRESSED IN: 25 pla…	Acyl-CoA synthetase long-chain member 6	Metabolism.Primary metabolism.Lipid metabolism.Fatty acid metabolism
11.9.4.9	lipid metabolism.lipid degradation.beta-oxidation.multifunctional	VIT_05s0077g02140	776.527	1646.32	1.08414	821.768	1955.42	1.25068	'(q39659|mfpa_cucsa : 1176.0) Glyoxysomal fatty acid beta-oxidation multifunctional protein MFP-a [Includes: Enoyl-CoA hydratase (EC 4.2.1.17); 3-2-trans-enoyl-CoA isomerase (EC 5.3.3.8); 3-hydroxybutyryl-CoA epimerase (EC 5.1.2.3); 3-hydroxyacyl-CoA dehydrogenase ( & (at3g06860 : 1133.0) Encodes a multifunctional protein. Involved in peroxisomal fatty acid beta oxidation. Loss-of-function mutant…	fatty acid multifunctional protein (MFP2)	Metabolism.Primary metabolism.Lipid metabolism.Fatty acid metabolism.Fatty acid biosynthesis.Fatty acid elongation
11.2.3	lipid metabolism.FA desaturation.omega 3 desaturase	VIT_13s0067g01120	78.1432	161.415	1.04659	67.9561	143.86	1.08199	'(p48619|fad3c_ricco : 657.0) Omega-3 fatty acid desaturase, chloroplast precursor (EC 1.14.19.-) - Ricinus communis (Castor bean) & (at5g05580 : 620.0) Encodes a temperature sensitive plastidic fatty acid desaturase.; fatty acid desaturase 8 (FAD8); CONTAINS InterPro DOMAIN/s: Protein of unknown function DUF3474 (InterPro:IPR021863), Fatty acid desaturase, type 1 (InterPro:IPR005804); BEST Arabi…	Omega-3 fatty acid desaturase, chloroplast, temperature-sensitive (FAD8)	Metabolism.Primary metabolism.Lipid metabolism.Fatty acid metabolism.Fatty acid biosynthesis.Unsaturated fatty acid biosynthesis
11.9.3.2	lipid metabolism.lipid degradation.lysophospholipases.carboxylesterase	VIT_04s0008g05120	333.406	143.169	-1.21956	331.311	136.02	-1.28436	'(at5g20060 : 351.0) alpha/beta-Hydrolases superfamily protein; FUNCTIONS IN: hydrolase activity, carboxylesterase activity; INVOLVED IN: biological_process unknown; LOCATED IN: cellular_component unknown; EXPRESSED IN: 23 plant structures; EXPRESSED DURING: 15 growth stages; CONTAINS InterPro DOMAIN/s: Phospholipase/carboxylesterase (InterPro:IPR003140); BEST Arabidopsis thaliana protein match i…	Phospholipase/carboxylesterase	Metabolism.Cellular metabolism.Esterase activity
11.9.3.2	lipid metabolism.lipid degradation.lysophospholipases.carboxylesterase	VIT_09s0002g06010	470.577	223.764	-1.07245	509.519	137.929	-1.88521	'(at1g52700 : 359.0) alpha/beta-Hydrolases superfamily protein; FUNCTIONS IN: hydrolase activity, carboxylesterase activity; INVOLVED IN: biological_process unknown; EXPRESSED IN: 11 plant structures; EXPRESSED DURING: 7 growth stages; CONTAINS InterPro DOMAIN/s: Phospholipase/carboxylesterase (InterPro:IPR003140); BEST Arabidopsis thaliana protein match is: alpha/beta-Hydrolases superfamily prot…	Phospholipase/carboxylesterase	Metabolism.Cellular metabolism.Esterase activity
11.6	lipid metabolism.lipid transfer proteins etc	VIT_08s0058g01230	1661.18	469.678	-1.82246	2653.27	669.783	-1.98601	'(gnl|cdd|72939 : 102.0) no description available & (q39950|nltp_helan : 101.0) Nonspecific lipid-transfer protein precursor (LTP) (NsLTP) (SDI-9) - Helianthus annuus (Common sunflower) & (at5g59320 : 97.4) Predicted to encode a PR (pathogenesis-related) protein. Belongs to the lipid transfer protein (PR-14) family with the following members: At2g38540/LTP1, At2g38530/LTP2, At5g59320/LTP3, At5g59…	Non-specific lipid-transfer protein	Transport overview.Macromolecule transport.Lipid transport
12.1.1	N-metabolism.nitrate metabolism.NR	VIT_18s0001g03910	59.2812	275.909	2.21855	73.5161	247.619	1.75199	'(p17569|nia_cucma : 1578.0) Nitrate reductase [NADH] (EC 1.7.1.1) (NR) - Cucurbita maxima (Pumpkin) (Winter squash) & (at1g37130 : 1479.0) Identified as a mutant resistant to chlorate. Encodes nitrate reductase structural gene. Involved in nitrate assimilation. Has nitrate reductase activity. Up-regulated by the fungus P. indica. Binds transcription factor At2g35940.; nitrate reductase 2 (NIA2);…	Nitrate reductase 2 (NR2)	Metabolism.Cellular metabolism.Nitrogen and sulfur metabolism.Nitrogen metabolism.Nitrogen assimilation
13.1.6.1.5	amino acid metabolism.synthesis.aromatic aa.chorismate.shikimate kinase	VIT_16s0039g02500	57.4639	247.373	2.10596	80.7474	337.005	2.06128	'(at2g16790 : 189.0) P-loop containing nucleoside triphosphate hydrolases superfamily protein; FUNCTIONS IN: shikimate kinase activity, kinase activity, ATP binding; INVOLVED IN: carbohydrate metabolic process; LOCATED IN: cellular_component unknown; EXPRESSED IN: 10 plant structures; EXPRESSED DURING: LP.04 four leaves visible, 4 anthesis, petal differentiation and expansion stage; CONTAINS Inte…	Shikimate kinase	Metabolism.Primary metabolism.Amino acid metabolism.Aromatic amino acid metabolism.Aromatic amino acid biosynthesis
13.2.6.2	amino acid metabolism.degradation.aromatic aa.tyrosine	VIT_19s0014g01800	325.511	1140.03	1.80829	299.252	1099.98	1.87804	'(at5g54080 : 751.0) homogentisate 1,2-dioxygenase; ""homogentisate 1,2-dioxygenase"" (HGO); FUNCTIONS IN: homogentisate 1,2-dioxygenase activity; INVOLVED IN: oxidation reduction, tyrosine metabolic process, L-phenylalanine catabolic process, tyrosine catabolic process; LOCATED IN: cellular_component unknown; EXPRESSED IN: 23 plant structures; EXPRESSED DURING: 13 growth stages; CONTAINS InterPr…	Homogentisate 1,2-dioxygenase	Metabolism.Primary metabolism.Amino acid metabolism.Aromatic amino acid metabolism.Tyrosine metabolism.Tyrosine catabolism
13.2.4.4	amino acid metabolism.degradation.branched chain group.leucine	VIT_07s0151g00460	67.3127	295.475	2.13409	101.699	302.235	1.57136	'(q42777|mcca_soybn : 1093.0) Methylcrotonoyl-CoA carboxylase subunit alpha, mitochondrial precursor (EC 6.4.1.4) (3-methylcrotonyl-CoA carboxylase 1) (MCCase subunit alpha) (3-methylcrotonyl-CoA:carbon dioxide ligase subunit alpha) - Glycine max (Soybean) & (at1g03090 : 1061.0) MCCA is the biotinylated subunit of the dimer MCCase, which is involved in leucine degradation. Both subunits are nucle…	3-methylcrotonyl-CoA carboxylase	Metabolism.Primary metabolism.Amino acid metabolism.Valine, leucine, and isoleucine metabolism.Valine, leucine, and isoleucine catabolism
13.1.5.3.1	amino acid metabolism.synthesis.serine-glycine-cysteine group.cysteine.OASTL	VIT_04s0044g00250	60.095	168.408	1.48664	70.4168	172.702	1.29429	'(at3g61440 : 505.0) Encodes a cysteine synthase isomer CysC1. The isomer is however less effective in cysteine biosynthesis. It is involved in beta-cyanoalanine biosynthesis, an intermediate of cyanide detoxification pathway.; cysteine synthase C1 (CYSC1); CONTAINS InterPro DOMAIN/s: Pyridoxal phosphate-dependent enzyme, beta subunit (InterPro:IPR001926); BEST Arabidopsis thaliana protein match …	Beta-cyanoalanine synthase 1	Metabolism.Primary metabolism.Amino acid metabolism.Cysteine metabolism.Cysteine biosynthesis
13.2.4.1	amino acid metabolism.degradation.branched chain group.shared	VIT_05s0077g02080	148.876	367.792	1.30478	166.586	401.968	1.27081	'(at3g06850 : 539.0) dihydrolipoamide branched chain acyltransferase; BCE2; FUNCTIONS IN: acetyltransferase activity, dihydrolipoamide branched chain acyltransferase activity, alpha-ketoacid dehydrogenase activity, zinc ion binding; INVOLVED IN: response to light stimulus, response to sucrose stimulus; LOCATED IN: mitochondrion; EXPRESSED IN: 24 plant structures; EXPRESSED DURING: 13 growth stage…	Branched chain alpha-keto acid dehydrogenase E2 subunit (din3)	Metabolism.Primary metabolism.Amino acid metabolism.Valine, leucine, and isoleucine metabolism.Valine, leucine, and isoleucine catabolism
13.1.1.2.1	amino acid metabolism.synthesis.central amino acid metabolism.aspartate.aspartate aminotransferase	VIT_04s0008g03770	315.119	702.503	1.15661	353.433	846.134	1.25945	'(at5g11520 : 743.0) Encodes the chloroplastic isozyme of aspartate aminotransferase. Involved in aspartate biosynthesis and nitrogen metabolism. mRNA is expressed in senescing leaves.; aspartate aminotransferase 3 (ASP3); FUNCTIONS IN: L-aspartate:2-oxoglutarate aminotransferase activity; INVOLVED IN: leaf senescence, nitrogen compound metabolic process; LOCATED IN: peroxisome, plastid, membrane…	Aspartate aminotransferase P1	Metabolism.Primary metabolism.Amino acid metabolism.Alanine and aspartate metabolism
13.1.5.1.1	amino acid metabolism.synthesis.serine-glycine-cysteine group.serine.phosphoglycerate dehydrogenase	VIT_09s0018g01870	307.797	120.207	-1.35646	298.76	78.0086	-1.93728	'(at1g17745 : 758.0) encodes a 3-Phosphoglycerate dehydrogenase; D-3-phosphoglycerate dehydrogenase; CONTAINS InterPro DOMAIN/s: D-3-phosphoglycerate dehydrogenase (InterPro:IPR006236), D-isomer specific 2-hydroxyacid dehydrogenase, catalytic domain (InterPro:IPR006139), D-isomer specific 2-hydroxyacid dehydrogenase, NAD-binding (InterPro:IPR006140), D-3-phosphogylcerate Dehydrogenase (InterPro:I…	D-3-phosphoglycerate dehydrogenase, chloroplast precursor (3-PGDH)	Metabolism.Primary metabolism.Amino acid metabolism.Glycine, serine, and threonine metabolism.Glycine, serine, and threonine biosynthesis
13.2.3.1.1	amino acid metabolism.degradation.aspartate family.asparagine.L-asparaginase	VIT_18s0001g09910	1984.38	172.784	-3.52164	1594.77	134.932	-3.56304	'(at3g16150 : 538.0) N-terminal nucleophile aminohydrolases (Ntn hydrolases) superfamily protein; CONTAINS InterPro DOMAIN/s: Peptidase T2, asparaginase 2 (InterPro:IPR000246); BEST Arabidopsis thaliana protein match is: N-terminal nucleophile aminohydrolases (Ntn hydrolases) superfamily protein (TAIR:AT5G08100.1); Has 3285 Blast hits to 3219 proteins in 891 species: Archae - 113; Bacteria - 1512…	L-asparaginase	Metabolism.Primary metabolism.Amino acid metabolism.Alanine and aspartate metabolism
15	metal handling	VIT_07s0005g00050	534.77	88.8597	-2.58932	291.356	111.963	-1.37976	'(at5g27690 : 105.0) Heavy metal transport/detoxification superfamily protein ; FUNCTIONS IN: metal ion binding; INVOLVED IN: metal ion transport; CONTAINS InterPro DOMAIN/s: Heavy metal transport/detoxification protein (InterPro:IPR006121); BEST Arabidopsis thaliana protein match is: Heavy metal transport/detoxification superfamily protein (TAIR:AT5G19090.3); Has 1807 Blast hits to 1807 proteins…	Heavy-metal-associated domain-containing protein	Unclear
15	metal handling	VIT_14s0060g02090	451.716	155.616	-1.53743	488.234	151.612	-1.68719	'(at5g27690 : 107.0) Heavy metal transport/detoxification superfamily protein ; FUNCTIONS IN: metal ion binding; INVOLVED IN: metal ion transport; CONTAINS InterPro DOMAIN/s: Heavy metal transport/detoxification protein (InterPro:IPR006121); BEST Arabidopsis thaliana protein match is: Heavy metal transport/detoxification superfamily protein (TAIR:AT5G19090.3); Has 1807 Blast hits to 1807 proteins…	Copper chaperone (CCH)	Metabolism.Primary metabolism.Protein metabolism and modification.Protein folding.Chaperone-mediated protein folding
15.2	metal handling.binding, chelation and storage	VIT_17s0000g01110	1214.73	473.921	-1.35791	1203.48	538.881	-1.15918	'(at5g50740 : 204.0) Heavy metal transport/detoxification superfamily protein ; FUNCTIONS IN: metal ion binding; INVOLVED IN: metal ion transport; LOCATED IN: cellular_component unknown; EXPRESSED IN: 20 plant structures; EXPRESSED DURING: 13 growth stages; CONTAINS InterPro DOMAIN/s: Heavy metal transport/detoxification protein (InterPro:IPR006121); BEST Arabidopsis thaliana protein match is: fa…	ATFP3 (Arabidopsis thaliana farnesylated protein 3	Unclear
16.2.1.4	secondary metabolism.phenylpropanoids.lignin biosynthesis.HCT	VIT_11s0037g00440	22.1335	185.451	3.06673	24.5816	291.416	3.56743	'(at5g48930 : 484.0) At5g48930 has been shown to encode for the hydroxycinnamoyl-Coenzyme A shikimate/quinate hydroxycinnamoyltransferase (HCT) both synthesizing and catabolizing the hydroxycinnamoylesters (coumaroyl/caffeoyl shikimate and quinate) involved in the phenylpropanoid pathway. Influence on the accumulation of flavonoids which in turn inhibit auxin transport and reduce plant growth.; h…	Hydroxycinnamoyl-CoA shikimate/quinate hydroxycinnamoyltransferase	Metabolism.Secondary metabolism.Phenylpropanoid metabolism.Phenylpropanoid biosynthesis
16.4.1	secondary metabolism.N misc.alkaloid-like	VIT_13s0019g02180	204.384	1961.7	3.26275	171.195	1862.54	3.44356	'(at5g06060 : 374.0) NAD(P)-binding Rossmann-fold superfamily protein; FUNCTIONS IN: oxidoreductase activity, binding, catalytic activity; INVOLVED IN: oxidation reduction, metabolic process; EXPRESSED IN: 23 plant structures; EXPRESSED DURING: 14 growth stages; CONTAINS InterPro DOMAIN/s: Short-chain dehydrogenase/reductase, conserved site (InterPro:IPR020904), NAD(P)-binding domain (InterPro:IP…	Tropinone reductase	Metabolism.Primary metabolism.Amino acid metabolism.Arginine and proline metabolism.Urea cycle
16.2	secondary metabolism.phenylpropanoids	VIT_10s0003g00470	69.6939	795.392	3.51256	112.501	1141.66	3.34312	'(o22309|7omt9_medsa : 394.0) Isoflavone-7-O-methyltransferase 9 (EC 2.1.1.150) (Isoflavone-O-methyltransferase 9) (7 IOMT-9) - Medicago sativa (Alfalfa) & (gnl|cdd|85101 : 263.0) no description available & (at4g35160 : 238.0) O-methyltransferase family protein; FUNCTIONS IN: methyltransferase activity, O-methyltransferase activity, protein dimerization activity; LOCATED IN: cytosol; CONTAINS Int…	Isoflavone methyltransferase/ Orcinol O-methyltransferase 1 oomt1	Metabolism.Secondary metabolism.Phenylpropanoid metabolism.Flavonoid metabolism.Isoflavonoid metabolism.Isoflavonoid biosynthesis
16.8.2	secondary metabolism.flavonoids.chalcones	VIT_01s0011g06450	67.695	559.787	3.04776	67.7109	345.728	2.35218	'(q7g764|nado1_orysa : 366.0) Probable NAD(P)H-dependent oxidoreductase 1 (EC 1.1.1.-) - Oryza sativa (Rice) & (at1g59960 : 358.0) NAD(P)-linked oxidoreductase superfamily protein; FUNCTIONS IN: oxidoreductase activity; INVOLVED IN: response to salt stress; EXPRESSED IN: 21 plant structures; EXPRESSED DURING: 13 growth stages; CONTAINS InterPro DOMAIN/s: Aldo/keto reductase (InterPro:IPR001395), …	Deoxymugineic acid synthase	Metabolism.Primary metabolism.Amino acid metabolism.Methionine metabolism
16.8.3.1	secondary metabolism.flavonoids.dihydroflavonols.dihydroflavonol 4-reductase	VIT_15s0048g01010	96.5216	368.206	1.93159	122.823	596.676	2.28037	'(gnl|cdd|36715 : 344.0) no description available & (at2g45400 : 343.0) involved in the regulation of brassinosteroid metabolic pathway; BEN1; FUNCTIONS IN: coenzyme binding, oxidoreductase activity, acting on CH-OH group of donors, binding, catalytic activity; INVOLVED IN: regulation of brassinosteroid biosynthetic process, brassinosteroid metabolic process, response to light intensity, flavonoi…	2'-hydroxy isoflavone/dihydroflavonol reductase	Metabolism.Secondary metabolism.Phenylpropanoid metabolism.Flavonoid metabolism.Isoflavonoid metabolism.Isoflavonoid biosynthesis
16.5.1.1.1.7	secondary metabolism.sulfur-containing.glucosinolates.synthesis.aliphatic.CYP83A1 phenylacetaldoxime monooxygenase	VIT_18s0001g13780	121.072	426.198	1.81566	111.61	508.749	2.18849	'(gnl|cdd|35378 : 430.0) no description available & (at4g31500 : 418.0) Encodes an oxime-metabolizing enzyme in the biosynthetic pathway of glucosinolates. Is required for phytochrome signal transduction in red light. Mutation confers auxin overproduction.; ""cytochrome P450, family 83, subfamily B, polypeptide 1"" (CYP83B1); FUNCTIONS IN: oxidoreductase activity, acting on paired donors, with in…	Cytochrome P450, family 83, subfamily B, polypeptide 1	Metabolism.Secondary metabolism.Primary amino acids derivated metabolism.Glucosinolate metabolism
16.8.4	secondary metabolism.flavonoids.flavonols	VIT_10s0003g02450	106.593	233.479	1.13118	78.0472	343.693	2.1387	'(at1g17020 : 439.0) Encodes a novel member of the Fe(II)/ascorbate oxidase gene family; senescence-related gene.; senescence-related gene 1 (SRG1); CONTAINS InterPro DOMAIN/s: Oxoglutarate/iron-dependent oxygenase (InterPro:IPR005123); BEST Arabidopsis thaliana protein match is: 2-oxoglutarate (2OG) and Fe(II)-dependent oxygenase superfamily protein (TAIR:AT1G17010.1); Has 8560 Blast hits to 851…	flavonol synthase	Metabolism.Secondary metabolism.Phenylpropanoid metabolism.Flavonoid metabolism.Flavonoid biosynthesis
16.5.1.1.4.1	secondary metabolism.sulfur-containing.glucosinolates.synthesis.shared.CYP83B1 phenylacetaldoxime monooxygenase	VIT_18s0001g13790	52.0664	348.741	2.74373	73.3757	319.624	2.123	'(gnl|cdd|35378 : 528.0) no description available & (at4g31500 : 456.0) Encodes an oxime-metabolizing enzyme in the biosynthetic pathway of glucosinolates. Is required for phytochrome signal transduction in red light. Mutation confers auxin overproduction.; ""cytochrome P450, family 83, subfamily B, polypeptide 1"" (CYP83B1); FUNCTIONS IN: oxidoreductase activity, acting on paired donors, with in…	Cytochrome P450, family 83, subfamily B, polypeptide 1	Metabolism.Secondary metabolism.Primary amino acids derivated metabolism.Glucosinolate metabolism
16.1.3.1	secondary metabolism.isoprenoids.tocopherol biosynthesis.hydroxyphenylpyruvate dioxygenase	VIT_12s0028g00710	397.394	1352.21	1.76667	473.693	1741.64	1.87842	'(at1g06570 : 645.0) Mutation of the PDS1 locus disrupts the activity of p-hydroxyphenylpyruvate dioxygenase (HPPDase), the first committed step in the synthesis of both plastoquinone and tocopherols in plants.; phytoene desaturation 1 (PDS1); CONTAINS InterPro DOMAIN/s: 4-hydroxyphenylpyruvate dioxygenase (InterPro:IPR005956), Glyoxalase/bleomycin resistance protein/dioxygenase (InterPro:IPR0043…	4-hydroxyphenylpyruvate dioxygenase	Metabolism.Primary metabolism.Amino acid metabolism.Aromatic amino acid metabolism.Tyrosine metabolism.Tyrosine catabolism
16.5.1.1.4.1	secondary metabolism.sulfur-containing.glucosinolates.synthesis.shared.CYP83B1 phenylacetaldoxime monooxygenase	VIT_17s0000g09610	318.166	1096.23	1.7847	343.931	1209.19	1.81385	'(gnl|cdd|35378 : 502.0) no description available & (o81970|c71a9_soybn : 494.0) Cytochrome P450 71A9 (EC 1.14.-.-) (P450 CP1) - Glycine max (Soybean) & (at3g26310 : 437.0) putative cytochrome P450; ""cytochrome P450, family 71, subfamily B, polypeptide 35"" (CYP71B35); FUNCTIONS IN: electron carrier activity, monooxygenase activity, iron ion binding, oxygen binding, heme binding; INVOLVED IN: ox…	CYP71D10	Metabolism.Secondary metabolism.Terpenoid metabolism.Monoterpenoid metabolism.Monoterpenoid biosynthesis
16.5.1.1.4.1	secondary metabolism.sulfur-containing.glucosinolates.synthesis.shared.CYP83B1 phenylacetaldoxime monooxygenase	VIT_18s0001g13770	147.355	997.542	2.75908	238.276	737.793	1.63058	'(gnl|cdd|35378 : 505.0) no description available & (at4g31500 : 450.0) Encodes an oxime-metabolizing enzyme in the biosynthetic pathway of glucosinolates. Is required for phytochrome signal transduction in red light. Mutation confers auxin overproduction.; ""cytochrome P450, family 83, subfamily B, polypeptide 1"" (CYP83B1); FUNCTIONS IN: oxidoreductase activity, acting on paired donors, with in…	Cytochrome P450, family 83, subfamily B, polypeptide 1	Metabolism.Secondary metabolism.Primary amino acids derivated metabolism.Glucosinolate metabolism
16.2.1.3	secondary metabolism.phenylpropanoids.lignin biosynthesis.4CL	VIT_06s0061g00450	360.474	1122.64	1.63893	436.537	1299.09	1.57333	'(at4g05160 : 760.0) Encodes a peroxisomal protein involved in the activation of fatty acids through esterification with CoA. At4g05160 preferentially activates fatty acids with medium chain length (C6:0 and C7:0) as well as even-numbered long-chain fatty acids (C14:0, C16:0 and C18:0). At4g05160 was also able to catalyze the conversion of OPC-6:0 to its CoA ester and is therefore thought to be i…	4-coumarate-CoA ligase	Metabolism.Secondary metabolism.Phenylpropanoid metabolism.Phenylpropanoid biosynthesis
16.1.4.4	secondary metabolism.isoprenoids.carotenoids.lycopene epsilon cyclase	VIT_11s0016g01880	47.1508	163.526	1.79417	68.2515	176.177	1.36809	'(at5g57030 : 759.0) Lutein-deficient 2 (LUT2) required for lutein biosynthesis, member of the xanthophyll class of carotenoids. Encodes lycopene epsilon cyclase; LUTEIN DEFICIENT 2 (LUT2); CONTAINS InterPro DOMAIN/s: Lycopene beta/epsilon cyclase (InterPro:IPR008671), Lycopene cyclase, beta/epsilon (InterPro:IPR010108); BEST Arabidopsis thaliana protein match is: lycopene cyclase (TAIR:AT3G10230…	Lycopene epsilon cyclase, chloroplast precursor	Metabolism.Secondary metabolism.Terpenoid metabolism.Tetraterpenoid metabolism.Tetraterpenoid biosynthesis.Carotenoid biosynthesis
16.8.2	secondary metabolism.flavonoids.chalcones	VIT_08s0007g01040	94.5077	256.116	1.4383	157.408	391.772	1.31551	'(at2g37770 : 497.0) NAD(P)-linked oxidoreductase superfamily protein; FUNCTIONS IN: oxidoreductase activity; INVOLVED IN: oxidation reduction; EXPRESSED IN: 12 plant structures; EXPRESSED DURING: LP.04 four leaves visible, 4 anthesis, petal differentiation and expansion stage; CONTAINS InterPro DOMAIN/s: Aldo/keto reductase (InterPro:IPR001395), Aldo/keto reductase subgroup (InterPro:IPR020471),…	Aldo-keto reductase	Metabolism.Primary metabolism.Carbohydrate metabolism.Monosaccharide metabolism.Pentose glucuronate interconversion
16.5.1.1.3.4	secondary metabolism.sulfur-containing.glucosinolates.synthesis.indole.cytochrome P450 monooxygenase	VIT_07s0129g00860	174.296	357.173	1.03508	191.853	473.054	1.302	'(at4g37370 : 566.0) member of CYP81D; ""cytochrome P450, family 81, subfamily D, polypeptide 8"" (CYP81D8); FUNCTIONS IN: electron carrier activity, monooxygenase activity, iron ion binding, oxygen binding, heme binding; INVOLVED IN: response to karrikin; LOCATED IN: endoplasmic reticulum, plasma membrane; EXPRESSED IN: 20 plant structures; EXPRESSED DURING: 13 growth stages; CONTAINS InterPro D…	CYP81E1 Isoflavone 2'-hydroxylase	Metabolism.Secondary metabolism.Phenylpropanoid metabolism.Flavonoid metabolism.Isoflavonoid metabolism.Isoflavonoid biosynthesis
16.8.2.1	secondary metabolism.flavonoids.chalcones.naringenin-chalcone synthase	VIT_16s0100g01100	3166.78	1023.78	-1.62912	1294.66	635.798	-1.02593	'(p28343|ths1_vitvi : 717.0) Stilbene synthase 1 (EC 2.3.1.95) (Resveratrol synthase 1) (Trihydroxystilbene synthase 1) (PSV25) - Vitis vinifera (Grape) & (at5g13930 : 560.0) Encodes chalcone synthase (CHS), a key enzyme involved in the biosynthesis of flavonoids. Required for the accumulation of purple anthocyanins in leaves and stems. Also involved in the regulation of auxin transport and the m…	Stilbene synthase	Metabolism.Secondary metabolism.Phenylpropanoid metabolism.Phenylpropanoid biosynthesis
16.8.3.3	secondary metabolism.flavonoids.dihydroflavonols.flavonoid 3''-monooxygenase	VIT_09s0002g01090	757.054	282.843	-1.42039	468.545	178.903	-1.38901	'(gnl|cdd|35378 : 487.0) no description available & (at5g07990 : 409.0) Required for flavonoid 3' hydroxylase activity.; TRANSPARENT TESTA 7 (TT7); CONTAINS InterPro DOMAIN/s: Cytochrome P450 (InterPro:IPR001128), Cytochrome P450, E-class, group I (InterPro:IPR002401), Cytochrome P450, conserved site (InterPro:IPR017972); BEST Arabidopsis thaliana protein match is: cytochrome P450, family 706, su…	flavonoid 3-monooxygenase	Metabolism.Secondary metabolism.Phenylpropanoid metabolism.Flavonoid metabolism.Flavonoid biosynthesis
16.5.1	secondary metabolism.sulfur-containing.glucosinolates	VIT_04s0008g04920	1111.04	193.204	-2.52371	880.475	287.15	-1.61648	'(at1g52820 : 254.0) 2-oxoglutarate (2OG) and Fe(II)-dependent oxygenase superfamily protein; FUNCTIONS IN: oxidoreductase activity; EXPRESSED IN: root; CONTAINS InterPro DOMAIN/s: Oxoglutarate/iron-dependent oxygenase (InterPro:IPR005123); BEST Arabidopsis thaliana protein match is: 2-oxoglutarate (2OG) and Fe(II)-dependent oxygenase superfamily protein (TAIR:AT4G03070.1); Has 7837 Blast hits to…	2-oxoglutarate-dependent dioxygenase	Metabolism.Cellular metabolism.Oxidation reduction
17.7.1.5	hormone metabolism.jasmonate.synthesis-degradation.12-Oxo-PDA-reductase	VIT_18s0122g01170	58.5083	322.288	2.46164	76.9258	545.265	2.82542	'(at1g76690 : 549.0) Encodes one of the closely related 12-oxophytodienoic acid reductases. This enzyme is not expected to participate in jasmonic acid biosynthesis because during in vitro assays, it shows very little activity with the naturally occurring OPDA isomer. Shows activity towards 2,4,6-trinitrotoluene. Expressed predominately in root. Predicted to be a cytosolic protein.; 12-oxophytodi…	12-oxophytodienoate reductase 2	Metabolism.Primary metabolism.Lipid metabolism.Fatty acid metabolism.Alpha-linolenic acid metabolism
17.2.3	hormone metabolism.auxin.induced-regulated-responsive-activated	VIT_02s0154g00010	63.6602	323.379	2.34476	74.7602	486.054	2.70077	'(at3g60690 : 140.0) SAUR-like auxin-responsive protein family ; CONTAINS InterPro DOMAIN/s: Auxin responsive SAUR protein (InterPro:IPR003676); BEST Arabidopsis thaliana protein match is: SAUR-like auxin-responsive protein family (TAIR:AT2G45210.1); Has 1342 Blast hits to 1328 proteins in 27 species: Archae - 0; Bacteria - 0; Metazoa - 0; Fungi - 0; Plants - 1341; Viruses - 0; Other Eukaryotes -…	Auxin-responsive SAUR11	Signaling.Hormone Signaling.Auxin Signaling.Auxin-mediated Signaling pathway
17.2.1	hormone metabolism.auxin.synthesis-degradation	VIT_17s0000g07790	123.928	591.624	2.25517	123.595	667.842	2.43388	'(at1g24100 : 406.0) Encodes a UDP-glucose:thiohydroximate S-glucosyltransferase, involved in glucosinolate biosynthesis; UDP-glucosyl transferase 74B1 (UGT74B1); CONTAINS InterPro DOMAIN/s: UDP-glucuronosyl/UDP-glucosyltransferase (InterPro:IPR002213); BEST Arabidopsis thaliana protein match is: UDP-glycosyltransferase 74 F1 (TAIR:AT2G43840.1); Has 7754 Blast hits to 7677 proteins in 493 species…	N-hydroxythioamide S-beta-glucosyltransferase	Metabolism.Secondary metabolism.Primary amino acids derivated metabolism.Glucosinolate metabolism
17.2.1	hormone metabolism.auxin.synthesis-degradation	VIT_02s0033g00800	67.7071	151.946	1.16618	45.6936	220.58	2.27124	'(q42965|nrl4_tobac : 484.0) Nitrilase 4 (EC 3.5.5.1) - Nicotiana tabacum (Common tobacco) & (gnl|cdd|36023 : 476.0) no description available & (at5g22300 : 464.0) encodes a nitrilase isomer. The purified enzyme shows a strong substrate specificity for beta-cyano-L-alanine, a intermediate product of the cyanide detoxification pathway.; nitrilase 4 (NIT4); CONTAINS InterPro DOMAIN/s: Nitrilase/cya…	Nitrilase 4 (NIT4)	Metabolism.Cellular metabolism.Nitrogen and sulfur metabolism.Nitrogen metabolism
17.1.3	hormone metabolism.abscisic acid.induced-regulated-responsive-activated	VIT_06s0004g05460	552.517	1348.93	1.28772	390.976	1876.34	2.26277	'(at2g29380 : 388.0) highly ABA-induced PP2C gene 3 (HAI3); FUNCTIONS IN: protein serine/threonine phosphatase activity, catalytic activity; INVOLVED IN: protein amino acid dephosphorylation; LOCATED IN: protein serine/threonine phosphatase complex; CONTAINS InterPro DOMAIN/s: Protein phosphatase 2C, manganese/magnesium aspartate binding site (InterPro:IPR000222), Protein phosphatase 2C-related (…	Protein phosphatase 2C DBP	Signaling.Hormone Signaling.ABA Signaling.ABA-mediated Signaling pathway
17.5.1	hormone metabolism.ethylene.synthesis-degradation	VIT_01s0011g05650	196.192	843.082	2.1034	188.522	843.321	2.16135	'(at2g30840 : 311.0) encodes a protein whose sequence is similar to 2-oxoglutarate-dependent dioxygenase; 2-oxoglutarate (2OG) and Fe(II)-dependent oxygenase superfamily protein; CONTAINS InterPro DOMAIN/s: Oxoglutarate/iron-dependent oxygenase (InterPro:IPR005123); BEST Arabidopsis thaliana protein match is: 2-oxoglutarate (2OG) and Fe(II)-dependent oxygenase superfamily protein (TAIR:AT2G30830.…	1-aminocyclopropane-1-carboxylate oxidase	Metabolism.Primary metabolism.Organic acid metabolism.Propanoate metabolism
17.5.2	hormone metabolism.ethylene.signal transduction	VIT_10s0003g00580	156.665	502.951	1.68274	130.173	462.311	1.82844	'(at5g47220 : 115.0) Encodes a member of the ERF (ethylene response factor) subfamily B-3 of ERF/AP2 transcription factor family (ATERF-2). The protein contains one AP2 domain. Functions as activator of GCC box??dependent transcription. Positive regulator of JA-responsive defense genes and resistance to F. oxysporum and enhances JA inhibition of root elongation.; ethylene responsive element bindi…	ERF/AP2 transcription factor sub B-3 (ATERF-2)	Signaling.Hormone Signaling.Ethylene Signaling.Ethylene-mediated Signaling pathway
17.2.3	hormone metabolism.auxin.induced-regulated-responsive-activated	VIT_19s0014g03130	989.508	3432.01	1.79427	1183.23	3069.2	1.37514	'(at4g27450 : 439.0) Aluminium induced protein with YGL and LRDR motifs; FUNCTIONS IN: molecular_function unknown; INVOLVED IN: biological_process unknown; LOCATED IN: cytosol, nucleus, plasma membrane; EXPRESSED IN: 25 plant structures; EXPRESSED DURING: 14 growth stages; BEST Arabidopsis thaliana protein match is: Aluminium induced protein with YGL and LRDR motifs (TAIR:AT3G15450.1); Has 30201 …	Stem-specific protein TSJT1	Unknown
17.2.3	hormone metabolism.auxin.induced-regulated-responsive-activated	VIT_14s0030g01980	379.485	888.369	1.22711	378.646	904.285	1.25593	'(at1g60690 : 405.0) NAD(P)-linked oxidoreductase superfamily protein; FUNCTIONS IN: oxidoreductase activity, aldo-keto reductase activity; INVOLVED IN: oxidation reduction; LOCATED IN: plasma membrane, chloroplast envelope; EXPRESSED IN: 22 plant structures; EXPRESSED DURING: 13 growth stages; CONTAINS InterPro DOMAIN/s: Aldo/keto reductase (InterPro:IPR001395); BEST Arabidopsis thaliana protein…	Auxin-induced protein PCNT115	Signaling.Hormone Signaling.Auxin Signaling.Auxin-mediated Signaling pathway
17.2.3	hormone metabolism.auxin.induced-regulated-responsive-activated	VIT_05s0062g00980	153.424	387.855	1.33799	92.7751	212.507	1.1957	'(at1g60690 : 534.0) NAD(P)-linked oxidoreductase superfamily protein; FUNCTIONS IN: oxidoreductase activity, aldo-keto reductase activity; INVOLVED IN: oxidation reduction; LOCATED IN: plasma membrane, chloroplast envelope; EXPRESSED IN: 22 plant structures; EXPRESSED DURING: 13 growth stages; CONTAINS InterPro DOMAIN/s: Aldo/keto reductase (InterPro:IPR001395); BEST Arabidopsis thaliana protein…	Aldo/keto reductase AKR	Metabolism.Primary metabolism.Carbohydrate metabolism.Monosaccharide metabolism.Pentose glucuronate interconversion
17.3.1.1.5	hormone metabolism.brassinosteroid.synthesis-degradation.BRs.metabolic regulation	VIT_13s0084g00070	97.8177	213.161	1.12378	96.6577	218.177	1.17454	'(gnl|cdd|35379 : 163.0) no description available & (gnl|cdd|84486 : 150.0) no description available & (at3g14630 : 91.7) putative cytochrome P450; ""cytochrome P450, family 72, subfamily A, polypeptide 9"" (CYP72A9); FUNCTIONS IN: electron carrier activity, monooxygenase activity, iron ion binding, oxygen binding, heme binding; INVOLVED IN: oxidation reduction; LOCATED IN: endomembrane system; E…	CYP72A53v1	Metabolism.Cellular metabolism.Oxidation reduction.Cytochrome P450 oxidoreductase
17.1.3	hormone metabolism.abscisic acid.induced-regulated-responsive-activated	VIT_01s0010g01840	229.948	513.077	1.15787	221.729	489.665	1.143	'(at5g13200 : 344.0) GRAM domain family protein; CONTAINS InterPro DOMAIN/s: GRAM (InterPro:IPR004182); BEST Arabidopsis thaliana protein match is: GRAM domain family protein (TAIR:AT2G22475.1); Has 1807 Blast hits to 1807 proteins in 277 species: Archae - 0; Bacteria - 0; Metazoa - 736; Fungi - 347; Plants - 385; Viruses - 0; Other Eukaryotes - 339 (source: NCBI BLink). & (reliability: 688.0) & …	GEM-like protein 5	Cellular process.Cell growth and death
17.3.2.1	hormone metabolism.brassinosteroid.signal transduction.BRI	VIT_07s0031g01850	237.663	649.911	1.45132	361.18	766.702	1.08595	'(at4g39400 : 1412.0) Encodes a plasma membrane localized leucine-rich repeat receptor kinase involved in brassinosteroid signal transduction. BRI1 ligand is brassinolide which binds at the extracellular domain. Binding results in phosphorylation of the kinase domain which activates the BRI1 protein leading to BR responses. Residue T-1049 and either S-1044 or T-1045 were essential for kinase func…	BRI1 protein	Signaling.Hormone Signaling.Brassinosteroid Signaling.Brassinosteroid-mediated Signaling pathway
17.7.1.2	hormone metabolism.jasmonate.synthesis-degradation.lipoxygenase	VIT_13s0064g01500	161.008	70.1	-1.19964	203.602	89.2128	-1.19043	'(at3g45140 : 375.0) Chloroplast lipoxygenase required for wound-induced jasmonic acid accumulation in Arabidopsis.Mutants are resistant to Staphylococcus aureus and accumulate salicylic acid upon infection.; lipoxygenase 2 (LOX2); FUNCTIONS IN: lipoxygenase activity; INVOLVED IN: in 7 processes; LOCATED IN: chloroplast thylakoid membrane, chloroplast stroma, chloroplast, chloroplast envelope; EX…	Lipoxygenase	Metabolism.Primary metabolism.Lipid metabolism.Fatty acid metabolism.Alpha-linolenic acid metabolism
17.5.2	hormone metabolism.ethylene.signal transduction	VIT_10s0003g00130	728.085	246.442	-1.56286	559.886	241.102	-1.21549	'(at1g28360 : 136.0) encodes a member of the ERF (ethylene response factor) subfamily B-1 of ERF/AP2 transcription factor family (ERF12). The protein contains one AP2 domain. There are 15 members in this subfamily including ATERF-3, ATERF-4, ATERF-7, and leafy petiole.; ERF domain protein 12 (ERF12); CONTAINS InterPro DOMAIN/s: DNA-binding, integrase-type (InterPro:IPR016177), Pathogenesis-relate…	ERF Domain protein 12	Signaling.Hormone Signaling.Ethylene Signaling.Ethylene-mediated Signaling pathway
17.1.3	hormone metabolism.abscisic acid.induced-regulated-responsive-activated	VIT_01s0026g02190	2429.96	840.665	-1.53133	2080.23	861.383	-1.27201	'(at1g74520 : 231.0) Part of the AtHVA22a family. Protein expression is ABA- and stress-inducible.; HVA22 homologue A (HVA22A); FUNCTIONS IN: molecular_function unknown; INVOLVED IN: response to water deprivation, response to cold, hyperosmotic salinity response, response to abscisic acid stimulus; LOCATED IN: endomembrane system; EXPRESSED IN: 23 plant structures; EXPRESSED DURING: 13 growth sta…	ABA-responsive protein (HVA22c)	Signaling.Hormone Signaling.ABA Signaling.ABA-mediated Signaling pathway
17.1.1	hormone metabolism.abscisic acid.synthesis-degradation	VIT_12s0055g00290	534.321	196.641	-1.44214	466.995	184.027	-1.34349	'(at3g21760 : 421.0) Encodes HYR1, a UDP glycosyltransferase (UGT). HYR1 glucosylates hypostatin, an inhibitor of cell expansion in vivo to form a bioactive glucoside.; HYPOSTATIN RESISTANCE 1 (HYR1); FUNCTIONS IN: UDP-glycosyltransferase activity, transferase activity, transferring glycosyl groups; INVOLVED IN: metabolic process; LOCATED IN: cellular_component unknown; EXPRESSED IN: 21 plant str…	Anthocyanidin 3-O-glucosyltransferase	Metabolism.Secondary metabolism.Phenylpropanoid metabolism.Flavonoid metabolism.Flavonoid biosynthesis.Anthocyanin biosynthesis.Anthocyanin-glycoside biosynthesis
17.2.1	hormone metabolism.auxin.synthesis-degradation	VIT_18s0001g02570	176.142	78.7085	-1.16215	158.576	59.5561	-1.41285	'(at1g44350 : 598.0) encodes a protein similar to IAA amino acid conjugate hydrolase.; IAA-leucine resistant (ILR)-like gene 6 (ILL6); FUNCTIONS IN: metallopeptidase activity, IAA-amino acid conjugate hydrolase activity; INVOLVED IN: proteolysis, regulation of systemic acquired resistance, auxin metabolic process; LOCATED IN: endomembrane system; EXPRESSED IN: 22 plant structures; EXPRESSED DURIN…	IAA-amino acid hydrolase 6	Signaling.Hormone Signaling.Auxin Signaling.Auxin metabolism.Auxin activation by conjugation hydrolysis
17.3.1.2.8	hormone metabolism.brassinosteroid.synthesis-degradation.sterols.DWF1	VIT_01s0010g01200	841.417	303.5	-1.47112	838.927	268.801	-1.642	'(p93472|dim_pea : 1014.0) Cell elongation protein diminuto - Pisum sativum (Garden pea) & (at3g19820 : 939.0) Involved in the conversion of the early brassinosteroid precursor 24-methylenecholesterol to campesterol. Brassinosteroids affect cellular elongation. Mutants have dwarf phenotype. DWF1 is a Ca2+-dependent calmodulin-binding protein.; DWARF 1 (DWF1); CONTAINS InterPro DOMAIN/s: FAD-linke…	Cell elongation protein / DWARF1 / DIMINUTO (DIM)	Metabolism.Primary metabolism.Lipid metabolism.Steroid metabolism.Steroid biosynthesis
17.2.3	hormone metabolism.auxin.induced-regulated-responsive-activated	VIT_01s0146g00180	193.24	65.572	-1.55924	157.033	46.5622	-1.75384	'(at5g50760 : 89.7) SAUR-like auxin-responsive protein family ; CONTAINS InterPro DOMAIN/s: Auxin responsive SAUR protein (InterPro:IPR003676); BEST Arabidopsis thaliana protein match is: SAUR-like auxin-responsive protein family (TAIR:AT3G43120.1); Has 1807 Blast hits to 1807 proteins in 277 species: Archae - 0; Bacteria - 0; Metazoa - 736; Fungi - 347; Plants - 385; Viruses - 0; Other Eukaryote…	Auxin responsive SAUR protein	Signaling.Hormone Signaling.Auxin Signaling.Auxin-mediated Signaling pathway
17.6.3	hormone metabolism.gibberelin.induced-regulated-responsive-activated	VIT_14s0108g00740	12971.9	3350.9	-1.95277	14135.6	4029.39	-1.81069	'(at5g15230 : 97.1) gibberellin-regulated (GASA4); GAST1 protein homolog 4 (GASA4); FUNCTIONS IN: molecular_function unknown; INVOLVED IN: response to gibberellin stimulus, gibberellic acid mediated signaling pathway; EXPRESSED IN: 23 plant structures; EXPRESSED DURING: 14 growth stages; CONTAINS InterPro DOMAIN/s: Gibberellin regulated protein (InterPro:IPR003854); BEST Arabidopsis thaliana prot…	GASA4	Signaling.Hormone Signaling.Gibberellic acid Signaling.Gibberellic acid-mediated Signaling pathway
17.2.3	hormone metabolism.auxin.induced-regulated-responsive-activated	VIT_05s0049g01970	340.88	119.467	-1.51266	415.09	115.619	-1.84404	'(at2g33310 : 205.0) Auxin induced gene, IAA13 (IAA13).; auxin-induced protein 13 (IAA13); FUNCTIONS IN: sequence-specific DNA binding transcription factor activity; INVOLVED IN: response to auxin stimulus, response to cyclopentenone; LOCATED IN: nucleus; EXPRESSED IN: 22 plant structures; EXPRESSED DURING: 13 growth stages; CONTAINS InterPro DOMAIN/s: Aux/IAA-ARF-dimerisation (InterPro:IPR011525…	IAA13	Signaling.Hormone Signaling.Auxin Signaling.Auxin-mediated Signaling pathway
17.5.2	hormone metabolism.ethylene.signal transduction	VIT_04s0008g06000	697.065	187.417	-1.89504	631.968	166.911	-1.92078	'(at5g25190 : 162.0) encodes a member of the ERF (ethylene response factor) subfamily B-6 of ERF/AP2 transcription factor family. The protein contains one AP2 domain. There are 12 members in this subfamily including RAP2.11.; Integrase-type DNA-binding superfamily protein; CONTAINS InterPro DOMAIN/s: DNA-binding, integrase-type (InterPro:IPR016177), Pathogenesis-related transcriptional factor/ERF…	Ethylene-responsive transcription factor ERF003	Signaling.Hormone Signaling.Ethylene Signaling.Ethylene-mediated Signaling pathway
17.4.2	hormone metabolism.cytokinin.signal transduction	VIT_01s0011g06190	262.64	88.9121	-1.56264	308.659	75.7097	-2.02747	'(at2g01830 : 1413.0) Histidine kinase: cytokinin-binding receptor that transduces cytokinin signals across the plasma membrane; WOODEN LEG (WOL); FUNCTIONS IN: osmosensor activity, cytokine binding, cytokinin receptor activity, protein histidine kinase activity, phosphoprotein phosphatase activity; INVOLVED IN: in 7 processes; LOCATED IN: membrane; EXPRESSED IN: 30 plant structures; EXPRESSED DU…	Histidine kinase (AHK4) (WOL)	Signaling.Hormone Signaling.Cytokinin Signaling.Cytokinin-mediated Signaling pathway
17.2.2	hormone metabolism.auxin.signal transduction	VIT_17s0000g02420	605.443	132.562	-2.19132	648.886	158.216	-2.03607	'(at1g73590 : 841.0) Encodes an auxin efflux carrier involved in shoot and root development. It is involved in the maintenance of embryonic auxin gradients. Loss of function severely affects organ initiation, pin1 mutants are characterised by an inflorescence meristem that does not initiate any flowers, resulting in the formation of a naked inflorescence stem. PIN1 is involved in the determinatio…	Auxin transport protein (PIN3)	Signaling.Hormone Signaling.Auxin Signaling.Auxin transport
17.2.1	hormone metabolism.auxin.synthesis-degradation	VIT_19s0090g01250	271.3	42.9822	-2.65808	236.142	47.6012	-2.31058	'(at5g55250 : 575.0) Encodes an enzyme which specifically converts IAA to its methyl ester form MelIAA. This gene belongs to the family of carboxyl methyltransferases whose members catalyze the transfer of the methyl group from S-adenosyl-L-methionine to carboxylic acid-containing substrates to form small molecule methyl esters. Expression of TCP genes is downregulated in mutant iamt1-D.; IAA car…	Jasmonate O-methyltransferase	Metabolism.Primary metabolism.Lipid metabolism.Fatty acid metabolism.Alpha-linolenic acid metabolism
17.3.1.1.5	hormone metabolism.brassinosteroid.synthesis-degradation.BRs.metabolic regulation	VIT_00s0389g00040	3257.8	233.056	-3.80515	2403.61	434.993	-2.46614	'(q05047|c72a1_catro : 421.0) Cytochrome P450 72A1 (EC 1.3.3.9) (CYPLXXII) (Secologanin synthase) (SLS) - Catharanthus roseus (Rosy periwinkle) (Madagascar periwinkle) & (at3g14680 : 415.0) putative cytochrome P450; ""cytochrome P450, family 72, subfamily A, polypeptide 14"" (CYP72A14); FUNCTIONS IN: electron carrier activity, monooxygenase activity, iron ion binding, oxygen binding, heme binding…	CYP72A1	Metabolism.Cellular metabolism.Oxidation reduction.Cytochrome P450 oxidoreductase
17.5.2	hormone metabolism.ethylene.signal transduction	VIT_16s0013g00890	369.172	110.128	-1.74511	359.381	43.8862	-3.03367	'(q9lw50|erf2_nicsy : 207.0) Ethylene-responsive transcription factor 2 (Ethylene-responsive element-binding factor 2) (EREBP-2) (NsERF2) - Nicotiana sylvestris (Wood tobacco) & (at4g17500 : 161.0) Encodes a member of the ERF (ethylene response factor) subfamily B-3 of ERF/AP2 transcription factor family (ATERF-1). The protein contains one AP2 domain. There are 18 members in this subfamily includ…	Ethylene-responsive element binding factor	Signaling.Hormone Signaling.Ethylene Signaling.Ethylene-mediated Signaling pathway
18	Co-factor and vitamine metabolism	VIT_06s0004g03000	90.4498	221.563	1.29253	88.7997	185.65	1.06396	'(at5g60540 : 370.0) Encodes a protein predicted to function in tandem with PDX1 to form glutamine amidotransferase complex with involved in vitamin B6 biosynthesis. PDX2 is predicted to function as glutaminase within the complex.; pyridoxine biosynthesis 2 (PDX2); CONTAINS InterPro DOMAIN/s: PdxT/SNO family, conserved site (InterPro:IPR021196), SNO glutamine amidotransferase (InterPro:IPR002161)…	SNO glutamine amidotransferase	Metabolism.Primary metabolism.Coenzyme and prosthetic group metabolism.Pyridoxine metabolism
20.2.1	stress.abiotic.heat	VIT_18s0089g01270	310.589	1213.99	1.96668	110.146	3934.48	5.15869	'(p30236|hsp41_soybn : 214.0) 22.0 kDa class IV heat shock protein precursor - Glycine max (Soybean) & (at4g10250 : 203.0) Columbia endomembrane-localized small heat shock protein; ATHSP22.0; FUNCTIONS IN: molecular_function unknown; INVOLVED IN: response to heat; LOCATED IN: endomembrane system; EXPRESSED IN: 8 plant structures; EXPRESSED DURING: M germinated pollen stage, 4 anthesis, C globular…	Heat shock protein precursor 22.0 kDa class IV	Metabolism.Primary metabolism.Protein metabolism and modification.Protein folding.Chaperone-mediated protein folding.HSP-mediated protein folding
20.2.1	stress.abiotic.heat	VIT_04s0008g01590	50.8972	386.241	2.92384	20.8929	700.445	5.06718	'(p05477|hsp21_soybn : 181.0) 17.9 kDa class II heat shock protein - Glycine max (Soybean) & (at5g12020 : 137.0) 17.6 kDa class II heat shock protein (HSP17.6II); CONTAINS InterPro DOMAIN/s: Heat shock protein Hsp20 (InterPro:IPR002068), HSP20-like chaperone (InterPro:IPR008978); BEST Arabidopsis thaliana protein match is: heat shock protein 17.6A (TAIR:AT5G12030.1); Has 1807 Blast hits to 1807 p…	Heat shock protein 17.6 kDa class II	Metabolism.Primary metabolism.Protein metabolism and modification.Protein folding.Chaperone-mediated protein folding.HSP-mediated protein folding
20.2.1	stress.abiotic.heat	VIT_15s0046g01560	288.724	10074.6	5.12489	465.194	11763.4	4.66033	'(at2g46240 : 113.0) A member of Arabidopsis BAG (Bcl-2-associated athanogene) proteins, plant homologs of mammalian regulators of apoptosis. Expression of BAG6 in leaves was strongly induced by heat stress. Knockout mutants exhibited enhanced susceptibility to fungal pathogen Botrytis cinerea. Plant BAG proteins are multi-functional and remarkably similar to their animal counterparts, as they re…	Unknown protein	Unknown
20.2.1	stress.abiotic.heat	VIT_12s0035g01910	6.20311	438.999	6.14508	26.4545	666.677	4.6554	'(p30236|hsp41_soybn : 133.0) 22.0 kDa class IV heat shock protein precursor - Glycine max (Soybean) & (at4g10250 : 126.0) Columbia endomembrane-localized small heat shock protein; ATHSP22.0; FUNCTIONS IN: molecular_function unknown; INVOLVED IN: response to heat; LOCATED IN: endomembrane system; EXPRESSED IN: 8 plant structures; EXPRESSED DURING: M germinated pollen stage, 4 anthesis, C globular…	Heat shock protein 18.2 kDa class II	Metabolism.Primary metabolism.Protein metabolism and modification.Protein folding.Chaperone-mediated protein folding.HSP-mediated protein folding
20.2.99	stress.abiotic.unspecified	VIT_12s0059g00740	50.4086	543.515	3.43058	79.2768	1974.14	4.63818	'(p45854|glp1_sinal : 132.0) Germin-like protein 1 precursor - Sinapis alba (White mustard) (Brassica hirta) & (at1g72610 : 130.0) germin-like protein (GLP1); germin-like protein 1 (GER1); INVOLVED IN: biological_process unknown; LOCATED IN: extracellular matrix; EXPRESSED IN: 23 plant structures; EXPRESSED DURING: 13 growth stages; CONTAINS InterPro DOMAIN/s: Cupin, RmlC-type (InterPro:IPR011051…	Germin1	Metabolism.Primary metabolism.Generation of metabolite precursors and energy.Storage proteins
20.2.1	stress.abiotic.heat	VIT_06s0004g05770	1043.97	5937.47	2.50777	1106.82	22350.6	4.33582	'(p02519|hsp11_soybn : 145.0) 17.3 kDa class I heat shock protein (HSP 17.3) - Glycine max (Soybean) & (at2g29500 : 141.0) HSP20-like chaperones superfamily protein; CONTAINS InterPro DOMAIN/s: Heat shock protein Hsp20 (InterPro:IPR002068), HSP20-like chaperone (InterPro:IPR008978); BEST Arabidopsis thaliana protein match is: HSP20-like chaperones superfamily protein (TAIR:AT1G07400.1); Has 6873 …	Heat shock protein 17.6 kDa class I	Metabolism.Primary metabolism.Protein metabolism and modification.Protein folding.Chaperone-mediated protein folding.HSP-mediated protein folding
20.2	stress.abiotic	VIT_02s0025g04330	555.079	2980.51	2.4248	913.798	17723.8	4.27767	'(p13046|prr1_tobac : 317.0) Pathogenesis-related protein R major form precursor (Thaumatin-like protein E22) - Nicotiana tabacum (Common tobacco) & (at4g11650 : 290.0) osmotin-like protein; osmotin 34 (OSM34); INVOLVED IN: defense response to fungus, incompatible interaction, response to salt stress, defense response to bacterium, incompatible interaction, response to other organism; LOCATED IN:…	Thaumatin VVTL1 [Vitis vinifera]	Response to stimulus.Stress response
20.2.1	stress.abiotic.heat	VIT_13s0019g02930	553.133	2463.21	2.15484	360.342	6412.75	4.15351	'(p27396|hsp11_dauca : 189.0) 17.8 kDa class I heat shock protein (Clone DCHSP17.7) - Daucus carota (Carrot) & (at5g59720 : 188.0) encodes a low molecular weight heat shock protein that contains the heat shock element in the promoter region. Expression is induced in response to heat shock.; heat shock protein 18.2 (HSP18.2); CONTAINS InterPro DOMAIN/s: Heat shock protein Hsp20 (InterPro:IPR002068…	Heat shock protein 17.6 kDa class I	Metabolism.Primary metabolism.Protein metabolism and modification.Protein folding.Chaperone-mediated protein folding.HSP-mediated protein folding
20.2.1	stress.abiotic.heat	VIT_13s0019g03000	742.615	2777.45	1.90308	435.529	6124.1	3.81366	'(p05478|hsp16_soybn : 190.0) 18.5 kDa class I heat shock protein (HSP 18.5) - Glycine max (Soybean) & (at5g59720 : 188.0) encodes a low molecular weight heat shock protein that contains the heat shock element in the promoter region. Expression is induced in response to heat shock.; heat shock protein 18.2 (HSP18.2); CONTAINS InterPro DOMAIN/s: Heat shock protein Hsp20 (InterPro:IPR002068), HSP20…	Heat shock protein 17.6 kDa class I	Metabolism.Primary metabolism.Protein metabolism and modification.Protein folding.Chaperone-mediated protein folding.HSP-mediated protein folding
20.2.1	stress.abiotic.heat	VIT_09s0002g06790	58.1232	200.481	1.78628	37.3602	480.053	3.68362	'(at1g52560 : 196.0) HSP20-like chaperones superfamily protein; FUNCTIONS IN: molecular_function unknown; INVOLVED IN: response to high light intensity, response to hydrogen peroxide, response to heat; LOCATED IN: mitochondrion; EXPRESSED IN: 6 plant structures; EXPRESSED DURING: 4 anthesis, petal differentiation and expansion stage; CONTAINS InterPro DOMAIN/s: Heat shock protein Hsp20 (InterPro:…	Small heat shock protein (HSP26.5-P) 26.5 kDa class I	Metabolism.Primary metabolism.Protein metabolism and modification.Protein folding.Chaperone-mediated protein folding.HSP-mediated protein folding
20.2	stress.abiotic	VIT_02s0025g04340	4196	34726.5	3.04895	5103.35	64161.6	3.65219	'(gnl|cdd|84687 : 307.0) no description available & (at4g11650 : 300.0) osmotin-like protein; osmotin 34 (OSM34); INVOLVED IN: defense response to fungus, incompatible interaction, response to salt stress, defense response to bacterium, incompatible interaction, response to other organism; LOCATED IN: endomembrane system; EXPRESSED IN: 6 plant structures; EXPRESSED DURING: 4 anthesis; CONTAINS In…	Osmotin	Response to stimulus.Stress response.Abiotic stress response.Osmotic stress response
20.2.1	stress.abiotic.heat	VIT_11s0037g00510	72.1268	326.304	2.17761	44.7621	524.971	3.55189	'(p26413|hsp70_soybn : 1055.0) Heat shock 70 kDa protein - Glycine max (Soybean) & (at1g16030 : 1018.0) heat shock protein 70B (Hsp70b); FUNCTIONS IN: ATP binding; INVOLVED IN: protein folding, response to heat; LOCATED IN: cytosol, cell wall, plasma membrane, chloroplast, membrane; EXPRESSED IN: 19 plant structures; EXPRESSED DURING: 10 growth stages; CONTAINS InterPro DOMAIN/s: Heat shock prote…	Heat shock protein 70	Metabolism.Primary metabolism.Protein metabolism and modification.Protein folding.Chaperone-mediated protein folding.HSP-mediated protein folding
20.2.1	stress.abiotic.heat	VIT_13s0019g02780	74.6446	424.211	2.50667	48.4167	513.673	3.40727	'(p27880|hsp12_medsa : 211.0) 18.2 kDa class I heat shock protein - Medicago sativa (Alfalfa) & (at5g59720 : 185.0) encodes a low molecular weight heat shock protein that contains the heat shock element in the promoter region. Expression is induced in response to heat shock.; heat shock protein 18.2 (HSP18.2); CONTAINS InterPro DOMAIN/s: Heat shock protein Hsp20 (InterPro:IPR002068), HSP20-like c…	Heat shock protein 17.6 kDa class I	Metabolism.Primary metabolism.Protein metabolism and modification.Protein folding.Chaperone-mediated protein folding.HSP-mediated protein folding
20.1.7.6.1	stress.biotic.PR-proteins.proteinase inhibitors.trypsin inhibitor	VIT_00s0270g00120	667.73	1414.43	1.08289	380.799	4028.38	3.4031	'(gnl|cdd|29140 : 126.0) no description available & (at1g17860 : 112.0) Kunitz family trypsin and protease inhibitor protein; FUNCTIONS IN: endopeptidase inhibitor activity; INVOLVED IN: biological_process unknown; LOCATED IN: apoplast, cell wall; EXPRESSED IN: 17 plant structures; EXPRESSED DURING: 13 growth stages; CONTAINS InterPro DOMAIN/s: Proteinase inhibitor I3, Kunitz legume (InterPro:IPR…	Alpha-amylase/subtilisin inhibitor	Metabolism.Primary metabolism.Carbohydrate metabolism.Polysaccharide metabolism.Starch and sucrose metabolism.Starch biosynthesis catabolism.Starch catabolism inhibitor
20.2.1	stress.abiotic.heat	VIT_13s0019g03160	47.6041	380.766	2.99974	41.1953	406.534	3.30282	'(at1g53540 : 184.0) HSP20-like chaperones superfamily protein; CONTAINS InterPro DOMAIN/s: Heat shock protein Hsp20 (InterPro:IPR002068), HSP20-like chaperone (InterPro:IPR008978); BEST Arabidopsis thaliana protein match is: heat shock protein 17.4 (TAIR:AT3G46230.1); Has 7090 Blast hits to 7089 proteins in 1610 species: Archae - 175; Bacteria - 4287; Metazoa - 66; Fungi - 302; Plants - 1606; Vi…	Heat shock protein 17.6 kDa class I	Metabolism.Primary metabolism.Protein metabolism and modification.Protein folding.Chaperone-mediated protein folding.HSP-mediated protein folding
20.2.1	stress.abiotic.heat	VIT_13s0019g03090	44.9429	274.805	2.61224	33.1372	247.271	2.89957	'(at5g59720 : 180.0) encodes a low molecular weight heat shock protein that contains the heat shock element in the promoter region. Expression is induced in response to heat shock.; heat shock protein 18.2 (HSP18.2); CONTAINS InterPro DOMAIN/s: Heat shock protein Hsp20 (InterPro:IPR002068), HSP20-like chaperone (InterPro:IPR008978); BEST Arabidopsis thaliana protein match is: HSP20-like chaperone…	Heat shock protein class I (HSP17.8-CI)	Regulation overview.Regulation of gene expression.Regulation of transcription.Transcription factor.HSF family transcription factor
20.2.3	stress.abiotic.drought/salt	VIT_04s0008g02920	176.237	389.47	1.144	112.471	805.817	2.8409	'(at1g47980 : 328.0) unknown protein; FUNCTIONS IN: molecular_function unknown; INVOLVED IN: biological_process unknown; LOCATED IN: endomembrane system; EXPRESSED IN: 6 plant structures; EXPRESSED DURING: 4 anthesis, F mature embryo stage, petal differentiation and expansion stage, E expanded cotyledon stage; BEST Arabidopsis thaliana protein match is: unknown protein (TAIR:AT3G62730.1); Has 169…	Desiccation protein PCC13-62 precursor	Response to stimulus.Stress response.Abiotic stress response.Desiccation stress response
20.2.1	stress.abiotic.heat	VIT_05s0020g03330	42.8073	304.862	2.83223	63.0892	438.564	2.79732	'(at2g32120 : 838.0) heat-shock protein 70T-2 (HSP70T-2); FUNCTIONS IN: ATP binding; INVOLVED IN: protein folding, response to high light intensity, response to hydrogen peroxide, response to heat; LOCATED IN: cellular_component unknown; EXPRESSED IN: 23 plant structures; EXPRESSED DURING: 12 growth stages; CONTAINS InterPro DOMAIN/s: Heat shock protein 70, conserved site (InterPro:IPR018181), He…	Heat shock protein 70	Metabolism.Primary metabolism.Protein metabolism and modification.Protein folding.Chaperone-mediated protein folding.HSP-mediated protein folding
20.2.99	stress.abiotic.unspecified	VIT_07s0005g00290	284.644	657.046	1.20683	247.849	1431.01	2.52949	'(at2g47710 : 224.0) Adenine nucleotide alpha hydrolases-like superfamily protein; FUNCTIONS IN: molecular_function unknown; INVOLVED IN: response to stress; LOCATED IN: vacuole; EXPRESSED IN: 23 plant structures; EXPRESSED DURING: 13 growth stages; CONTAINS InterPro DOMAIN/s: UspA (InterPro:IPR006016), Rossmann-like alpha/beta/alpha sandwich fold (InterPro:IPR014729), Universal stress protein A …	Universal stress protein (USP) family protein	Response to stimulus.Stress response
20.2.1	stress.abiotic.heat	VIT_03s0038g02110	33.969	241.346	2.82882	65.1256	335.841	2.36648	'(at2g17880 : 108.0) Chaperone DnaJ-domain superfamily protein; FUNCTIONS IN: heat shock protein binding; INVOLVED IN: protein folding; LOCATED IN: chloroplast; EXPRESSED IN: 18 plant structures; EXPRESSED DURING: 11 growth stages; CONTAINS InterPro DOMAIN/s: Molecular chaperone, heat shock protein, Hsp40, DnaJ (InterPro:IPR015609), Heat shock protein DnaJ, N-terminal (InterPro:IPR001623); BEST A…	Co-chaperone-curved DNA binding protein A	Transport overview.Primary Active Transporters.P-P-bond hydrolysis-driven transporters.General Secretory Pathway (Sec)
20.1.7.6.1	stress.biotic.PR-proteins.proteinase inhibitors.trypsin inhibitor	VIT_17s0119g00280	202.813	580.007	1.51592	112.842	445.37	1.9807	'(at1g17860 : 224.0) Kunitz family trypsin and protease inhibitor protein; FUNCTIONS IN: endopeptidase inhibitor activity; INVOLVED IN: biological_process unknown; LOCATED IN: apoplast, cell wall; EXPRESSED IN: 17 plant structures; EXPRESSED DURING: 13 growth stages; CONTAINS InterPro DOMAIN/s: Proteinase inhibitor I3, Kunitz legume (InterPro:IPR002160), Kunitz inhibitor ST1-like (InterPro:IPR011…	Alpha-amylase/subtilisin inhibitor	Metabolism.Primary metabolism.Carbohydrate metabolism.Polysaccharide metabolism.Starch and sucrose metabolism.Starch biosynthesis catabolism.Starch catabolism inhibitor
20.2.1	stress.abiotic.heat	VIT_13s0019g00860	37.9655	275.118	2.85729	72.5888	262.227	1.853	'(at5g37670 : 124.0) HSP20-like chaperones superfamily protein; CONTAINS InterPro DOMAIN/s: Heat shock protein Hsp20 (InterPro:IPR002068), HSP20-like chaperone (InterPro:IPR008978); BEST Arabidopsis thaliana protein match is: HSP20-like chaperones superfamily protein (TAIR:AT1G59860.1); Has 1807 Blast hits to 1807 proteins in 277 species: Archae - 0; Bacteria - 0; Metazoa - 736; Fungi - 347; Plan…	Small heat-shock protein HSP17.5 Cytosolic class I	Metabolism.Primary metabolism.Protein metabolism and modification.Protein folding.Chaperone-mediated protein folding.HSP-mediated protein folding
20.1.7	stress.biotic.PR-proteins	VIT_06s0004g01010	330.852	968.673	1.54982	116.828	402.528	1.7847	'(at1g58170 : 179.0) Disease resistance-responsive (dirigent-like protein) family protein; FUNCTIONS IN: molecular_function unknown; INVOLVED IN: N-terminal protein myristoylation, lignan biosynthetic process, defense response; LOCATED IN: endomembrane system; EXPRESSED IN: 17 plant structures; EXPRESSED DURING: 6 growth stages; CONTAINS InterPro DOMAIN/s: Plant disease resistance response protei…	Dirigent protein pDIR9	Response to stimulus.Stress response.Biotic stress response
20	stress	VIT_07s0031g01530	234.485	583.856	1.31611	224.117	760.292	1.7623	'(at2g21970 : 177.0) stress enhanced protein 2 (SEP2) chlorophyll a/b-binding protein; stress enhanced protein 2 (SEP2); Has 34 Blast hits to 34 proteins in 10 species: Archae - 0; Bacteria - 0; Metazoa - 0; Fungi - 0; Plants - 34; Viruses - 0; Other Eukaryotes - 0 (source: NCBI BLink). & (reliability: 354.0) & (original description: Putative uncharacterized protein OS=Vitis vinifera GN=VIT_07s00…	Stress enhanced protein 2 (SEP2)	Metabolism.Primary metabolism.Generation of metabolite precursors and energy.Photosynthesis.Antenna proteins
20.2.3	stress.abiotic.drought/salt	VIT_16s0100g00570	143.248	408.602	1.51218	173.35	577.029	1.73496	'(at4g00750 : 919.0) S-adenosyl-L-methionine-dependent methyltransferases superfamily protein; CONTAINS InterPro DOMAIN/s: Protein of unknown function DUF248, methyltransferase putative (InterPro:IPR004159); BEST Arabidopsis thaliana protein match is: S-adenosyl-L-methionine-dependent methyltransferases superfamily protein (TAIR:AT2G45750.1); Has 1807 Blast hits to 1807 proteins in 277 species: A…	Dehydration-responsive protein	Response to stimulus.Stress response.Abiotic stress response.Drought stress response
20.1	stress.biotic	VIT_18s0001g14480	127.741	276.486	1.11399	127.675	379.614	1.57206	'(at1g75800 : 313.0) Pathogenesis-related thaumatin superfamily protein; FUNCTIONS IN: molecular_function unknown; INVOLVED IN: response to other organism; LOCATED IN: endomembrane system; EXPRESSED IN: 22 plant structures; EXPRESSED DURING: 13 growth stages; CONTAINS InterPro DOMAIN/s: Thaumatin, conserved site (InterPro:IPR017949), Thaumatin, pathogenesis-related (InterPro:IPR001938); BEST Arab…	Thaumatin SCUTL1	Response to stimulus.Stress response
20.2.1	stress.abiotic.heat	VIT_00s1274g00010	160.473	349.967	1.12489	179.421	476.841	1.41016	'(at4g21320 : 372.0) Encodes heat-stress-associated 32-kD protein. Up-regulated by heat shock. Thermotolerance in a knockout mutant was compromised following a long recovery period (> 24 h) after acclimation heat shock treatment.; HEAT-STRESS-ASSOCIATED 32 (HSA32); FUNCTIONS IN: catalytic activity; INVOLVED IN: response to heat, heat acclimation; LOCATED IN: cellular_component unknown; EXPRESSED …	Phosphosulfolactate synthase protein	Metabolism.Primary metabolism.Carbohydrate metabolism.Glycolysis Gluconeogenesis
20.2.1	stress.abiotic.heat	VIT_19s0015g01370	744.115	2997.96	2.01038	1019.89	2584.36	1.3414	'(at3g13310 : 111.0) Chaperone DnaJ-domain superfamily protein; FUNCTIONS IN: unfolded protein binding, heat shock protein binding; INVOLVED IN: protein folding; EXPRESSED IN: 23 plant structures; EXPRESSED DURING: 13 growth stages; CONTAINS InterPro DOMAIN/s: Molecular chaperone, heat shock protein, Hsp40, DnaJ (InterPro:IPR015609), Heat shock protein DnaJ, N-terminal (InterPro:IPR001623), Heat …	Molecular chaperone DnaJ	Transport overview.Primary Active Transporters.P-P-bond hydrolysis-driven transporters.General Secretory Pathway (Sec)
20.1	stress.biotic	VIT_16s0050g02190	426.603	160.758	-1.40801	309.234	153.873	-1.00695	'(at1g64140 : 488.0) BEST Arabidopsis thaliana protein match is: loricrin-related (TAIR:AT5G64550.1); Has 3596 Blast hits to 2004 proteins in 150 species: Archae - 0; Bacteria - 54; Metazoa - 1597; Fungi - 38; Plants - 513; Viruses - 9; Other Eukaryotes - 1385 (source: NCBI BLink). & (reliability: 976.0) & (original description: Putative uncharacterized protein OS=Vitis vinifera GN=VIT_16s0050g02…	Unknown	Unknown
20.2.3	stress.abiotic.drought/salt	VIT_14s0060g01550	3413.41	1372.92	-1.31397	3154.47	1541.11	-1.03343	'(gnl|cdd|69144 : 253.0) no description available & (at3g05700 : 236.0) Drought-responsive family protein; CONTAINS InterPro DOMAIN/s: Drought induced 19/ RING finger protein 114 (InterPro:IPR008598); BEST Arabidopsis thaliana protein match is: Drought-responsive family protein (TAIR:AT5G26990.1); Has 30201 Blast hits to 17322 proteins in 780 species: Archae - 12; Bacteria - 1396; Metazoa - 17338…	Dehydration-induced 19	Response to stimulus.Stress response.Abiotic stress response.Drought stress response
20.2.99	stress.abiotic.unspecified	VIT_18s0001g05040	3510.65	1444.77	-1.2809	4182.03	1873.59	-1.1584	'(at4g08685 : 183.0) Encodes a protein, expressed in leaves, with similarity to pollen allergens.; SAH7; FUNCTIONS IN: molecular_function unknown; INVOLVED IN: biological_process unknown; LOCATED IN: endomembrane system; EXPRESSED IN: 22 plant structures; EXPRESSED DURING: 13 growth stages; CONTAINS InterPro DOMAIN/s: Pollen Ole e 1 allergen/extensin (InterPro:IPR006041); BEST Arabidopsis thalian…	Pollen Ole e 1 allergen and extensin	Unknown
20.1	stress.biotic	VIT_03s0038g02170	1168.14	474.604	-1.29942	1391.97	591.281	-1.23521	'(at4g38660 : 315.0) Pathogenesis-related thaumatin superfamily protein; CONTAINS InterPro DOMAIN/s: Thaumatin, pathogenesis-related (InterPro:IPR001938); BEST Arabidopsis thaliana protein match is: THAUMATIN-LIKE PROTEIN 1 (TAIR:AT4G24180.1); Has 1636 Blast hits to 1618 proteins in 187 species: Archae - 0; Bacteria - 43; Metazoa - 60; Fungi - 87; Plants - 1419; Viruses - 4; Other Eukaryotes - 23…	Thaumatin	Response to stimulus.Stress response
20.1	stress.biotic	VIT_17s0000g02470	1837.47	780.527	-1.2352	1522.02	645.555	-1.23737	'(at1g18250 : 349.0) encodes a thaumatin-like protein; ATLP-1; INVOLVED IN: response to other organism; LOCATED IN: endomembrane system; EXPRESSED IN: 19 plant structures; EXPRESSED DURING: 13 growth stages; CONTAINS InterPro DOMAIN/s: Thaumatin, conserved site (InterPro:IPR017949), Thaumatin, pathogenesis-related (InterPro:IPR001938); BEST Arabidopsis thaliana protein match is: Pathogenesis-rela…	Thaumatin	Response to stimulus.Stress response
20.1.7.6.1	stress.biotic.PR-proteins.proteinase inhibitors.trypsin inhibitor	VIT_09s0002g00960	188.645	71.9691	-1.39023	171.57	71.5211	-1.26236	'(at1g19110 : 825.0) inter-alpha-trypsin inhibitor heavy chain-related; FUNCTIONS IN: molecular_function unknown; INVOLVED IN: biological_process unknown; LOCATED IN: plasma membrane, membrane; EXPRESSED IN: 24 plant structures; EXPRESSED DURING: 15 growth stages; CONTAINS InterPro DOMAIN/s: von Willebrand factor, type A (InterPro:IPR002035); BEST Arabidopsis thaliana protein match is: unknown pr…	Inter-alpha-trypsin inhibitor heavy chain	Transposable elements viral and plasmid proteins.Protein from transposable element
20.2.1	stress.abiotic.heat	VIT_13s0073g00560	14175.5	4582.71	-1.62912	12260.7	5036.16	-1.28365	'(q04960|dnjh_cucsa : 585.0) DnaJ protein homolog (DNAJ-1) - Cucumis sativus (Cucumber) & (at3g44110 : 515.0) homologous to the co-chaperon DNAJ protein from E coli; DNAJ homologue 3 (ATJ3); FUNCTIONS IN: unfolded protein binding, heat shock protein binding; INVOLVED IN: protein folding, response to salt stress, regulation of ATPase activity; LOCATED IN: nucleolus, cell wall, plasma membrane; EXP…	DnaJ homolog, subfamily A, member 2	Transport overview.Primary Active Transporters.P-P-bond hydrolysis-driven transporters.General Secretory Pathway (Sec)
20.2.1	stress.abiotic.heat	VIT_19s0015g01090	9150.58	3325.94	-1.4601	10559.4	4036.19	-1.38746	'(q07078|hsp83_orysa : 1049.0) Heat shock protein 81-3 (HSP81-3) (Gravity-specific protein GSC 381) - Oryza sativa (Rice) & (at5g56030 : 1040.0) A member of heat shock protein 90 (HSP90) gene family. Expressed in all tissues and abundant in root apical meristem, pollen and tapetum. Expression is NOT heat-induced but induced by IAA and NaCl. Interacts with HsfA1d in the cytosol and the nucleus and…	Heat shock protein 81-2 (HSP81-2)	Metabolism.Primary metabolism.Protein metabolism and modification.Protein folding.Chaperone-mediated protein folding.HSP-mediated protein folding
20.2.99	stress.abiotic.unspecified	VIT_00s0527g00030	3018.18	990.963	-1.60678	2898.83	1095.06	-1.40446	'(at2g34700 : 128.0) Pollen Ole e 1 allergen and extensin family protein; FUNCTIONS IN: molecular_function unknown; INVOLVED IN: biological_process unknown; LOCATED IN: endomembrane system; EXPRESSED IN: 6 plant structures; EXPRESSED DURING: 4 anthesis, petal differentiation and expansion stage; CONTAINS InterPro DOMAIN/s: Pollen Ole e 1 allergen/extensin (InterPro:IPR006041); BEST Arabidopsis th…	Arabinogalactan protein AGP31	Cellular process.Cellular component organization and biogenesis.Cell wall organization and biogenesis.Cell wall structural protein
20.1.7	stress.biotic.PR-proteins	VIT_10s0071g00150	221.271	88.5851	-1.32068	164.907	56.2887	-1.55073	'(at5g66900 : 353.0) Disease resistance protein (CC-NBS-LRR class) family; FUNCTIONS IN: ATP binding; INVOLVED IN: apoptosis, defense response; CONTAINS InterPro DOMAIN/s: NB-ARC (InterPro:IPR002182), Powdery mildew resistance protein, RPW8 domain (InterPro:IPR008808), Disease resistance protein (InterPro:IPR000767); BEST Arabidopsis thaliana protein match is: Disease resistance protein (CC-NBS-L…	R protein disease resistance protein	Response to stimulus.Stress response.Biotic stress response.Plant-pathogen interaction.R proteins from Plant-pathogen interaction
20.2.3	stress.abiotic.drought/salt	VIT_14s0083g00110	597.06	239.23	-1.31948	592.163	198.344	-1.57799	'(gnl|cdd|87067 : 313.0) no description available & (at1g13280 : 257.0) Encodes allene oxide cyclase. One of four genes in Arabidopsis that encode this enzyme, which catalyzes an essential step in jasmonic acid biosynthesis. Gene expression is reduced during senescence, a process that involves jasmonic acid signalling pathway.; allene oxide cyclase 4 (AOC4); FUNCTIONS IN: allene-oxide cyclase act…	Allene oxide cyclase	Metabolism.Primary metabolism.Lipid metabolism.Fatty acid metabolism.Alpha-linolenic acid metabolism
20.1.7	stress.biotic.PR-proteins	VIT_06s0004g00990	2744.85	1136.37	-1.27229	2455.45	776.958	-1.66008	'(at3g13650 : 196.0) Disease resistance-responsive (dirigent-like protein) family protein; FUNCTIONS IN: molecular_function unknown; INVOLVED IN: lignan biosynthetic process, defense response; LOCATED IN: endomembrane system; EXPRESSED IN: 20 plant structures; EXPRESSED DURING: 11 growth stages; CONTAINS InterPro DOMAIN/s: Plant disease resistance response protein (InterPro:IPR004265); BEST Arabi…	Dirigent protein	Response to stimulus.Stress response.Biotic stress response
20.2.3	stress.abiotic.drought/salt	VIT_10s0116g00940	373.756	186.039	-1.00649	356.536	111.533	-1.67658	'(at4g22120 : 1112.0) ERD (early-responsive to dehydration stress) family protein; CONTAINS InterPro DOMAIN/s: Protein of unknown function DUF221 (InterPro:IPR003864); BEST Arabidopsis thaliana protein match is: ERD (early-responsive to dehydration stress) family protein (TAIR:AT4G04340.1). & (gnl|cdd|36349 : 781.0) no description available & (gnl|cdd|66403 : 445.0) no description available & (re…	Early-responsive to dehydration protein / ERD protein	Response to stimulus.Stress response.Abiotic stress response.Drought stress response
20.2.1	stress.abiotic.heat	VIT_08s0007g00130	921.61	231.306	-1.99435	786.958	245.341	-1.6815	'(at5g02500 : 1094.0) encodes a member of heat shock protein 70 family.; heat shock cognate protein 70-1 (HSC70-1); FUNCTIONS IN: ATP binding; INVOLVED IN: protein folding, response to cold, response to virus, response to heat; LOCATED IN: cytosol, apoplast, chloroplast, plasma membrane, membrane; EXPRESSED IN: 27 plant structures; EXPRESSED DURING: 16 growth stages; CONTAINS InterPro DOMAIN/s: H…	Heat shock protein 70	Metabolism.Primary metabolism.Protein metabolism and modification.Protein folding.Chaperone-mediated protein folding.HSP-mediated protein folding
20.2.1	stress.abiotic.heat	VIT_06s0004g04510	7240.82	1359.01	-2.41359	6279.57	1732.19	-1.85807	'(p09189|hsp7c_pethy : 1124.0) Heat shock cognate 70 kDa protein - Petunia hybrida (Petunia) & (at5g02500 : 1123.0) encodes a member of heat shock protein 70 family.; heat shock cognate protein 70-1 (HSC70-1); FUNCTIONS IN: ATP binding; INVOLVED IN: protein folding, response to cold, response to virus, response to heat; LOCATED IN: cytosol, apoplast, chloroplast, plasma membrane, membrane; EXPRES…	Heat shock protein 70	Metabolism.Primary metabolism.Protein metabolism and modification.Protein folding.Chaperone-mediated protein folding.HSP-mediated protein folding
20.2.1	stress.abiotic.heat	VIT_13s0019g01430	566.105	165.144	-1.77734	564.214	147.952	-1.93111	'(at5g02500 : 1088.0) encodes a member of heat shock protein 70 family.; heat shock cognate protein 70-1 (HSC70-1); FUNCTIONS IN: ATP binding; INVOLVED IN: protein folding, response to cold, response to virus, response to heat; LOCATED IN: cytosol, apoplast, chloroplast, plasma membrane, membrane; EXPRESSED IN: 27 plant structures; EXPRESSED DURING: 16 growth stages; CONTAINS InterPro DOMAIN/s: H…	Heat shock protein 70	Metabolism.Primary metabolism.Protein metabolism and modification.Protein folding.Chaperone-mediated protein folding.HSP-mediated protein folding
20.1	stress.biotic	VIT_16s0039g00570	508.961	239.693	-1.08637	470.72	105.952	-2.15145	'(at5g17540 : 457.0) HXXXD-type acyl-transferase family protein; FUNCTIONS IN: transferase activity, transferring acyl groups other than amino-acyl groups; INVOLVED IN: biological_process unknown; LOCATED IN: cellular_component unknown; EXPRESSED IN: 9 plant structures; EXPRESSED DURING: 4 anthesis, C globular stage, F mature embryo stage, petal differentiation and expansion stage; CONTAINS Inter…	10-deacetylbaccatin III 10-O-acetyltransferase	Metabolism.Secondary metabolism.Terpenoid metabolism.Diterpenoid metabolism.Diterpenoid biosynthesis.Taxol biosynthesis
20.2.99	stress.abiotic.unspecified	VIT_08s0007g03430	340.629	61.0451	-2.48025	348.86	75.4162	-2.2097	'(at3g10080 : 246.0) RmlC-like cupins superfamily protein; FUNCTIONS IN: manganese ion binding, nutrient reservoir activity; INVOLVED IN: biological_process unknown; LOCATED IN: endomembrane system, apoplast; EXPRESSED IN: 22 plant structures; EXPRESSED DURING: 13 growth stages; CONTAINS InterPro DOMAIN/s: Cupin, RmlC-type (InterPro:IPR011051), Cupin 1 (InterPro:IPR006045), RmlC-like jelly roll f…	Germin	Metabolism.Primary metabolism.Generation of metabolite precursors and energy.Storage proteins
20.2.3	stress.abiotic.drought/salt	VIT_04s0008g04150	536.194	41.9139	-3.67726	416.921	88.5705	-2.23487	'(gnl|cdd|66831 : 285.0) no description available & (at5g25610 : 262.0) responsive to dehydration 22 (RD22) mediated by ABA; RESPONSIVE TO DESSICATION 22 (RD22); FUNCTIONS IN: nutrient reservoir activity; INVOLVED IN: response to desiccation, response to salt stress, response to abscisic acid stimulus; LOCATED IN: endomembrane system; EXPRESSED IN: 21 plant structures; EXPRESSED DURING: 13 growth…	RD22	Response to stimulus.Stress response.Abiotic stress response.Drought stress response
20.1	stress.biotic	VIT_19s0014g05430	206.88	101.91	-1.0215	280.557	49.2384	-2.51044	'(at3g20600 : 155.0) Required for non-race specific resistance to bacterial and fungal pathogens.Mediates systemic acquired resistance (SAR) response.; non race-specific disease resistance 1 (NDR1); CONTAINS InterPro DOMAIN/s: Late embryogenesis abundant protein, group 2 (InterPro:IPR004864); BEST Arabidopsis thaliana protein match is: Late embryogenesis abundant (LEA) hydroxyproline-rich glycopr…	NDR1 (non race-specific disease resistance)	Response to stimulus.Stress response.Biotic stress response
20.2.99	stress.abiotic.unspecified	VIT_11s0052g01620	799.062	93.9972	-3.08762	707.034	65.083	-3.44143	'(q40374|pr1_medtr : 207.0) Pathogenesis-related protein PR-1 precursor - Medicago truncatula (Barrel medic) & (at5g57625 : 185.0) CAP (Cysteine-rich secretory proteins, Antigen 5, and Pathogenesis-related 1 protein) superfamily protein; FUNCTIONS IN: molecular_function unknown; INVOLVED IN: biological_process unknown; LOCATED IN: endomembrane system, extracellular region; CONTAINS InterPro DOMAI…	Pathogenesis-related protein 1 precursor (PRP 1)	Signaling.Hormone Signaling.Jasmonate salicylate signaling.Jasmonate Signaling.Jasmonate-mediated Signaling pathway
20.2.99	stress.abiotic.unspecified	VIT_01s0011g05120	370.694	19.6384	-4.23848	237.699	17.4043	-3.77162	'(gnl|cdd|84754 : 185.0) no description available & (at1g70840 : 124.0) MLP-like protein 31 (MLP31); FUNCTIONS IN: molecular_function unknown; INVOLVED IN: response to biotic stimulus, defense response; LOCATED IN: cellular_component unknown; CONTAINS InterPro DOMAIN/s: Bet v I allergen (InterPro:IPR000916); BEST Arabidopsis thaliana protein match is: MLP-like protein 28 (TAIR:AT1G70830.3); Has 4…	Major latex	Response to stimulus.Stress response.Biotic stress response
20.2.99	stress.abiotic.unspecified	VIT_01s0011g05150	15369.2	477.456	-5.00853	7143.6	459.954	-3.95709	'(gnl|cdd|84754 : 149.0) no description available & (at1g70850 : 145.0) MLP-like protein 34 (MLP34); FUNCTIONS IN: molecular_function unknown; INVOLVED IN: response to biotic stimulus, defense response; LOCATED IN: cellular_component unknown; EXPRESSED IN: 6 plant structures; EXPRESSED DURING: 4 anthesis, petal differentiation and expansion stage; CONTAINS InterPro DOMAIN/s: Bet v I allergen (Int…	Bet v I allergen	Response to stimulus.Stress response.Biotic stress response
20.2.99	stress.abiotic.unspecified	VIT_01s0011g05130	747.796	75.2632	-3.31263	758.767	27.7449	-4.77336	'(gnl|cdd|84754 : 169.0) no description available & (at1g70890 : 126.0) MLP-like protein 43 (MLP43); FUNCTIONS IN: molecular_function unknown; INVOLVED IN: response to biotic stimulus, defense response; LOCATED IN: chloroplast; EXPRESSED IN: 17 plant structures; EXPRESSED DURING: 10 growth stages; CONTAINS InterPro DOMAIN/s: Bet v I allergen (InterPro:IPR000916); BEST Arabidopsis thaliana protein…	Bet v I allergen	Response to stimulus.Stress response.Biotic stress response
21.1	redox.thioredoxin	VIT_08s0007g07620	705.077	1548.15	1.13469	678.324	1601.78	1.23963	'(at1g08570 : 303.0) Encodes a member of the thioredoxin family protein. Located in the chloroplast. Shows high activity towards the chloroplast 2-Cys peroxiredoxin A, and poor activity towards the chloroplast NADP-malate dehydrogenase.; atypical CYS HIS rich thioredoxin 4 (ACHT4); FUNCTIONS IN: oxidoreductase activity, acting on sulfur group of donors, disulfide as acceptor; INVOLVED IN: cell re…	Thioredoxin 2	Cellular process.Cellular homeostasis.Cell redox homeostasis
21.2	redox.ascorbate and glutathione	VIT_12s0028g00530	203.997	84.118	-1.27806	289.91	112.745	-1.36254	'(at4g18260 : 216.0) Cytochrome b561/ferric reductase transmembrane protein family; LOCATED IN: membrane; EXPRESSED IN: 20 plant structures; EXPRESSED DURING: 10 growth stages; CONTAINS InterPro DOMAIN/s: Cytochrome b561, eukaryote (InterPro:IPR004877), Cytochrome b561/ferric reductase transmembrane (InterPro:IPR006593); BEST Arabidopsis thaliana protein match is: Cytochrome b561/ferric reductase…	Cytochrome B561	Transport overview.Transmembrane Electron Carriers.Transmembrane 1-electron transfer carriers.Eukaryotic Cytochrome b561
21.2.1	redox.ascorbate and glutathione.ascorbate	VIT_06s0009g01320	467.463	107.291	-2.12332	478.466	89.2221	-2.42294	'(q40588|aso_tobac : 956.0) L-ascorbate oxidase precursor (EC 1.10.3.3) (Ascorbase) (ASO) - Nicotiana tabacum (Common tobacco) & (at5g21105 : 821.0) Plant L-ascorbate oxidase; FUNCTIONS IN: oxidoreductase activity, L-ascorbate oxidase activity, copper ion binding; INVOLVED IN: oxidation reduction; EXPRESSED IN: 23 plant structures; EXPRESSED DURING: 13 growth stages; CONTAINS InterPro DOMAIN/s: M…	L-ascorbate oxidase	Metabolism.Primary metabolism.Organic acid metabolism.Ascorbate and aldarate metabolism
21.4	redox.glutaredoxins	VIT_12s0028g03010	286.226	86.7845	-1.72164	300.581	70.1161	-2.09994	'(at1g28480 : 139.0) Encodes GRX480, a member of the glutaredoxin family that regulates protein redox state. GRX480 interacts with TGA factors and suppresses JA-responsive PDF1.2 transcription. GRX480 transcription is SA-inducible and requires NPR1. Maybe involved in SA/JA cross-talk.; GRX480; FUNCTIONS IN: electron carrier activity, protein disulfide oxidoreductase activity; INVOLVED IN: salicyl…	Glutaredoxin	Response to stimulus.Stress response.Abiotic stress response.Oxidative stress response
21.4	redox.glutaredoxins	VIT_17s0000g08670	1872.63	398.526	-2.23231	1234.91	561.624	-1.13673	'(at5g63030 : 168.0) Thioredoxin superfamily protein; FUNCTIONS IN: electron carrier activity, arsenate reductase (glutaredoxin) activity, protein disulfide oxidoreductase activity; INVOLVED IN: N-terminal protein myristoylation, cell redox homeostasis; LOCATED IN: cellular_component unknown; EXPRESSED IN: 24 plant structures; EXPRESSED DURING: 15 growth stages; CONTAINS InterPro DOMAIN/s: Thiore…	Glutaredoxin	Response to stimulus.Stress response.Abiotic stress response.Oxidative stress response
22.1.7	polyamine metabolism.synthesis.spermine synthase	VIT_05s0020g03200	247.3	81.4713	-1.6019	316.598	145.566	-1.12098	'(at5g19530 : 468.0) Encodes a spermine synthase. Required for internode elongation and vascular development, specifically in the mechanism that defines the boundaries between veins and nonvein regions. This mechanism may be mediated by polar auxin transport. Though ACL5 has been shown to function as a spermine synthase in E. coli, an ACL5 knockout has no effect on the endogenous levels of free a…	Spermine synthase	Metabolism.Primary metabolism.Amino acid metabolism.Arginine and proline metabolism.Urea cycle
23.2.1.3	nucleotide metabolism.degradation.pyrimidine.dihydrouracil dehydrogenase	VIT_17s0000g01950	281.015	695.761	1.30795	319.487	911.632	1.51269	'(at3g17810 : 713.0) Encodes a protein predicted to have dihydropyrimidine dehydrogenase activity. Its activity has not been demonstrated in vivo, but, it is required for efficient uracil catabolism in Arabidopsis. It localizes to the plastid.; pyrimidine 1 (PYD1); FUNCTIONS IN: oxidoreductase activity, acting on the CH-CH group of donors, dihydropyrimidine dehydrogenase (NADP+) activity; INVOLVE…	Dihydropyrimidine dehydrogenase	Metabolism.Primary metabolism.Amino acid metabolism.Beta-Alanine metabolism
23.3.1.3	nucleotide metabolism.salvage.phosphoribosyltransferases.upp	VIT_19s0015g01730	530.824	1138.59	1.10095	728.55	1498.04	1.03998	'(at4g26510 : 808.0) One of the homologous genes predicted to encode proteins with UPRT domains (Uracil phosphoribosyltransferase). Five of these genes (At5g40870, At3g27190, At1g55810, At4g26510 and At3g27440) show a high level of identity, and are annotated as also containing a N-terminal uracil kinase (UK) domain. These genes are referred to as UKL1 (UK-like 1), UKL2, UKL3, UKL4 and UKL5, resp…	Uridine/cytidine kinase 1	Metabolism.Primary metabolism.Nucleobase, nucleoside, nucleotide, nucleic acid metabolism.Nucleotide metabolism.Pyrimidine metabolism
23.3.3	nucleotide metabolism.salvage.NUDIX hydrolases	VIT_12s0057g01100	147.99	370.957	1.32575	141.506	303.364	1.10019	'(at5g47650 : 327.0) Encodes an ADP-ribose pyrophosphatase that confers enhanced tolerance to oxidative stress.; nudix hydrolase homolog 2 (NUDT2); FUNCTIONS IN: hydrolase activity, ADP-ribose diphosphatase activity, NAD or NADH binding; INVOLVED IN: response to oxidative stress; LOCATED IN: cytosol; EXPRESSED IN: 17 plant structures; EXPRESSED DURING: 12 growth stages; CONTAINS InterPro DOMAIN/s…	Nudix hydrolase 2	Metabolism.Primary metabolism.Nucleobase, nucleoside, nucleotide, nucleic acid metabolism.Nudix hydrolase family
24	Biodegradation of Xenobiotics	VIT_18s0001g13670	92.2015	356.705	1.95187	51.8518	786.89	3.9237	'(at1g75620 : 702.0) glyoxal oxidase-related protein; FUNCTIONS IN: molecular_function unknown; INVOLVED IN: biological_process unknown; LOCATED IN: endomembrane system; EXPRESSED IN: root, flower; EXPRESSED DURING: 4 anthesis; CONTAINS InterPro DOMAIN/s: Galactose oxidase/kelch, beta-propeller (InterPro:IPR011043), Galactose oxidase, beta-propeller (InterPro:IPR015916), Immunoglobulin E-set (Int…	Glyoxal oxidase-related	Unclear
26.18	misc.invertase/pectin methylesterase inhibitor family protein	VIT_00s0323g00070	97.5145	341.142	1.80668	59.1751	668.435	3.49772	'(at5g62360 : 164.0) Plant invertase/pectin methylesterase inhibitor superfamily protein; FUNCTIONS IN: enzyme inhibitor activity, pectinesterase inhibitor activity, pectinesterase activity; INVOLVED IN: biological_process unknown; LOCATED IN: cellular_component unknown; EXPRESSED IN: 22 plant structures; EXPRESSED DURING: 13 growth stages; CONTAINS InterPro DOMAIN/s: Pectinesterase inhibitor (In…	Pectin methylesterase inhibitor	Cellular process.Cellular component organization and biogenesis.Cell wall organization and biogenesis
26.10	misc.cytochrome P450	VIT_18s0001g11470	15.0469	354.089	4.55657	35.9597	358.823	3.31882	'(o49858|c82a3_soybn : 593.0) Cytochrome P450 82A3 (EC 1.14.-.-) (P450 CP6) - Glycine max (Soybean) & (at4g31940 : 536.0) member of CYP82C; ""cytochrome P450, family 82, subfamily C, polypeptide 4"" (CYP82C4); FUNCTIONS IN: electron carrier activity, monooxygenase activity, iron ion binding, oxygen binding, heme binding; INVOLVED IN: oxidation reduction; LOCATED IN: endomembrane system; EXPRESSED…	CyP82A3	Metabolism.Cellular metabolism.Oxidation reduction.Cytochrome P450 oxidoreductase
26.3.2	misc.gluco-, galacto- and mannosidases.beta-galactosidase	VIT_11s0016g02200	505.066	5638.81	3.48085	974.403	8873.43	3.1869	'(at3g13750 : 1258.0) beta-galactosidase, glycosyl hydrolase family 35; beta galactosidase 1 (BGAL1); FUNCTIONS IN: beta-galactosidase activity; INVOLVED IN: carbohydrate metabolic process; LOCATED IN: cell wall, plant-type cell wall; EXPRESSED IN: 27 plant structures; EXPRESSED DURING: 13 growth stages; CONTAINS InterPro DOMAIN/s: Glycoside hydrolase, family 35, conserved site (InterPro:IPR01980…	Beta-galactosidase	Metabolism.Primary metabolism.Carbohydrate metabolism.Monosaccharide metabolism.Galactose metabolism
26.10	misc.cytochrome P450	VIT_15s0048g01700	24.7687	474.931	4.26113	60.1963	534.425	3.15024	'(at2g45510 : 651.0) member of CYP704A; ""cytochrome P450, family 704, subfamily A, polypeptide 2"" (CYP704A2); FUNCTIONS IN: electron carrier activity, monooxygenase activity, iron ion binding, oxygen binding, heme binding; INVOLVED IN: oxidation reduction; LOCATED IN: endoplasmic reticulum; EXPRESSED IN: callus; CONTAINS InterPro DOMAIN/s: Cytochrome P450 (InterPro:IPR001128), Cytochrome P450, …	CYP86A1	Metabolism.Cellular metabolism.Oxidation reduction.Cytochrome P450 oxidoreductase
26.7	misc.oxidases - copper, flavone etc	VIT_05s0094g01120	134.341	535.419	1.99477	133.142	1088.85	3.03176	'(gnl|cdd|36410 : 530.0) no description available & (at1g26320 : 524.0) Zinc-binding dehydrogenase family protein; FUNCTIONS IN: oxidoreductase activity, binding, zinc ion binding, catalytic activity; INVOLVED IN: response to oxidative stress; EXPRESSED IN: 7 plant structures; EXPRESSED DURING: L mature pollen stage, M germinated pollen stage, 4 anthesis, petal differentiation and expansion stage…	NADP-dependent oxidoreductase	Unclear
26.9	misc.glutathione S transferases	VIT_19s0027g00460	78.7686	241.774	1.61797	62.6287	373.456	2.57604	'(q03666|gstx4_tobac : 311.0) Probable glutathione S-transferase (EC 2.5.1.18) (Auxin-induced protein PCNT107) - Nicotiana tabacum (Common tobacco) & (at1g17180 : 306.0) Encodes glutathione transferase belonging to the tau class of GSTs. Naming convention according to Wagner et al. (2002).; glutathione S-transferase TAU 25 (GSTU25); CONTAINS InterPro DOMAIN/s: Thioredoxin fold (InterPro:IPR012335…	Glutathione S-transferase 25 GSTU25	Metabolism.Primary metabolism.Coenzyme and prosthetic group metabolism.Peptide derived compounds biosynthesis.Glutathione metabolism
26.7	misc.oxidases - copper, flavone etc	VIT_00s1682g00010	62.2783	315.75	2.34198	52.1722	273.381	2.38956	'(at4g12280 : 189.0) copper amine oxidase family protein; FUNCTIONS IN: primary amine oxidase activity, quinone binding, copper ion binding; INVOLVED IN: oxidation reduction, amine metabolic process; LOCATED IN: cellular_component unknown; CONTAINS InterPro DOMAIN/s: Copper amine oxidase (InterPro:IPR000269), Copper amine oxidase, C-terminal (InterPro:IPR015798); BEST Arabidopsis thaliana protein…	Copper amine oxidase	Metabolism.Primary metabolism.Amino acid metabolism.Arginine and proline metabolism.Urea cycle
26.1	misc.misc2	VIT_07s0104g00420	185.584	933.568	2.33068	207.435	1056.97	2.34921	'(at3g23600 : 342.0) alpha/beta-Hydrolases superfamily protein; FUNCTIONS IN: hydrolase activity; INVOLVED IN: response to salt stress; LOCATED IN: apoplast, nucleus, plasma membrane, cytoplasm; EXPRESSED IN: 24 plant structures; EXPRESSED DURING: 14 growth stages; CONTAINS InterPro DOMAIN/s: Dienelactone hydrolase (InterPro:IPR002925); BEST Arabidopsis thaliana protein match is: alpha/beta-Hydro…	Endo-1,3;1,4-beta-D-glucanase precursor	Metabolism.Primary metabolism.Carbohydrate metabolism.Polysaccharide metabolism.Beta-1,3 glucan metabolism.Beta-1,3 glucan catabolism
26.19	misc.plastocyanin-like	VIT_11s0016g05520	160.713	716.352	2.15618	177.202	888.75	2.32638	'(at5g20230 : 82.4) Al-stress-induced gene; blue-copper-binding protein (BCB); FUNCTIONS IN: electron carrier activity, copper ion binding; INVOLVED IN: response to oxidative stress, response to salt stress, aluminum ion transport, response to wounding, response to absence of light; LOCATED IN: anchored to plasma membrane, plasma membrane, vacuole, anchored to membrane; EXPRESSED IN: 24 plant str…	Plastocyanin domain-containing protein	Metabolism.Primary metabolism.Generation of metabolite precursors and energy.Photosynthesis.Photosynthetic-chain phosphorylation
26.9	misc.glutathione S transferases	VIT_07s0005g04890	192.686	631.394	1.71229	150.261	743.426	2.30671	'(gnl|cdd|35627 : 219.0) no description available & (q03662|gstx1_tobac : 201.0) Probable glutathione S-transferase (EC 2.5.1.18) (Auxin-induced protein PGNT1/PCNT110) - Nicotiana tabacum (Common tobacco) & (at2g29420 : 192.0) Encodes glutathione transferase belonging to the tau class of GSTs. Naming convention according to Wagner et al. (2002). Induced by Salicylic acid. Independent of NPR1 for …	Glutathione S-transferase 25 GSTU7	Metabolism.Primary metabolism.Coenzyme and prosthetic group metabolism.Peptide derived compounds biosynthesis.Glutathione metabolism
26.21	misc.protease inhibitor/seed storage/lipid transfer protein (LTP) family protein	VIT_07s0151g00740	608.725	1320.91	1.11767	375.936	1826.14	2.28024	'(at2g48130 : 94.4) Bifunctional inhibitor/lipid-transfer protein/seed storage 2S albumin superfamily protein; FUNCTIONS IN: lipid binding; INVOLVED IN: lipid transport; LOCATED IN: anchored to membrane; EXPRESSED IN: hypocotyl, root, flower; EXPRESSED DURING: petal differentiation and expansion stage; CONTAINS InterPro DOMAIN/s: Bifunctional inhibitor/plant lipid transfer protein/seed storage (I…	Non-specific lipid-transfer protein	Transport overview.Macromolecule transport.Lipid transport
26.10	misc.cytochrome P450	VIT_03s0063g01690	74.1738	240.885	1.69937	76.809	360.55	2.23085	'(at4g31940 : 545.0) member of CYP82C; ""cytochrome P450, family 82, subfamily C, polypeptide 4"" (CYP82C4); FUNCTIONS IN: electron carrier activity, monooxygenase activity, iron ion binding, oxygen binding, heme binding; INVOLVED IN: oxidation reduction; LOCATED IN: endomembrane system; EXPRESSED IN: root; CONTAINS InterPro DOMAIN/s: Cytochrome P450 (InterPro:IPR001128), Cytochrome P450, E-class…	flavonoid 3-monooxygenase	Metabolism.Secondary metabolism.Phenylpropanoid metabolism.Flavonoid metabolism.Flavonoid biosynthesis
26.10	misc.cytochrome P450	VIT_06s0004g06210	279.421	607.879	1.12134	197.471	837.257	2.08403	'(at5g58860 : 830.0) Encodes a member of the CYP86A subfamily of cytochrome p450 genes. Expressed significantly only in root tissue.; ""cytochrome P450, family 86, subfamily A, polypeptide 1"" (CYP86A1); FUNCTIONS IN: alkane 1-monooxygenase activity, oxygen binding; INVOLVED IN: fatty acid metabolic process, suberin biosynthetic process; LOCATED IN: vacuole; EXPRESSED IN: hypocotyl, root; CONTAIN…	CYP86A1	Metabolism.Cellular metabolism.Oxidation reduction.Cytochrome P450 oxidoreductase
26.16	misc.myrosinases-lectin-jacalin	VIT_19s0014g01370	87.7053	1477.48	4.07433	325.825	1374.63	2.07688	'(q39688|ep1g_dauca : 447.0) Epidermis-specific secreted glycoprotein EP1 precursor (52/54 kDa medium protein) - Daucus carota (Carrot) & (at1g78850 : 408.0) curculin-like (mannose-binding) lectin family protein, low similarity to ser/thr protein kinase from Zea mays (GI:2598067); contains Pfam lectin (probable mannose binding) domain PF01453 but not the protein kinase domain of the Z. mays prote…	Curculin (mannose-binding) lectin	Unknown
26.10	misc.cytochrome P450	VIT_19s0015g02940	85.126	321.498	1.91714	92.4124	366.459	1.98749	'(at3g14610 : 163.0) putative cytochrome P450; ""cytochrome P450, family 72, subfamily A, polypeptide 7"" (CYP72A7); FUNCTIONS IN: electron carrier activity, monooxygenase activity, iron ion binding, oxygen binding, heme binding; INVOLVED IN: oxidation reduction; LOCATED IN: endoplasmic reticulum; EXPRESSED IN: 16 plant structures; EXPRESSED DURING: 6 growth stages; CONTAINS InterPro DOMAIN/s: Cy…	CYP72A59	Metabolism.Secondary metabolism.Terpenoid metabolism.Monoterpenoid metabolism.Monoterpenoid biosynthesis
26.28	misc.GDSL-motif lipase	VIT_08s0007g02260	49.2987	153.592	1.63948	56.1553	197.884	1.81716	'(at3g11210 : 337.0) SGNH hydrolase-type esterase superfamily protein; FUNCTIONS IN: hydrolase activity, hydrolase activity, acting on ester bonds, carboxylesterase activity; INVOLVED IN: lipid metabolic process; LOCATED IN: cellular_component unknown; EXPRESSED IN: 20 plant structures; EXPRESSED DURING: 12 growth stages; CONTAINS InterPro DOMAIN/s: Esterase, SGNH hydrolase-type, subgroup (InterP…	Carboxylic ester hydrolase	Metabolism.Cellular metabolism.Esterase activity
26.22	misc.short chain dehydrogenase/reductase (SDR)	VIT_08s0040g03400	49.1157	155.264	1.66047	66.8339	234.972	1.81384	'(at5g02540 : 434.0) NAD(P)-binding Rossmann-fold superfamily protein; FUNCTIONS IN: oxidoreductase activity, binding, catalytic activity; INVOLVED IN: oxidation reduction, metabolic process; EXPRESSED IN: 22 plant structures; EXPRESSED DURING: 13 growth stages; CONTAINS InterPro DOMAIN/s: NAD(P)-binding domain (InterPro:IPR016040), Glucose/ribitol dehydrogenase (InterPro:IPR002347), Short-chain …	Short-chain dehydrogenase/reductase	Unclear
26.21	misc.protease inhibitor/seed storage/lipid transfer protein (LTP) family protein	VIT_07s0151g00760	94.393	246.594	1.38539	80.037	278.985	1.80145	'(at3g22600 : 129.0) Bifunctional inhibitor/lipid-transfer protein/seed storage 2S albumin superfamily protein; FUNCTIONS IN: lipid binding; INVOLVED IN: lipid transport; LOCATED IN: anchored to membrane; EXPRESSED IN: 14 plant structures; EXPRESSED DURING: 10 growth stages; CONTAINS InterPro DOMAIN/s: Bifunctional inhibitor/plant lipid transfer protein/seed storage (InterPro:IPR016140), Plant li…	Lipid transfer protein	Transport overview.Macromolecule transport.Lipid transport
26.22	misc.short chain dehydrogenase/reductase (SDR)	VIT_01s0011g01520	137.902	407.959	1.56478	138.847	467.743	1.75223	'(at3g12800 : 405.0) short-chain dehydrogenase-reductase B (SDRB); FUNCTIONS IN: oxidoreductase activity, binding, catalytic activity; INVOLVED IN: oxidation reduction, metabolic process; LOCATED IN: peroxisome, plasma membrane; EXPRESSED IN: 24 plant structures; EXPRESSED DURING: 13 growth stages; CONTAINS InterPro DOMAIN/s: NAD(P)-binding domain (InterPro:IPR016040), Glucose/ribitol dehydrogena…	Peroxisomal 2,4-dienoyl-CoA reductase	Metabolism.Primary metabolism.Lipid metabolism.Fatty acid metabolism.Fatty acid biosynthesis.Fatty acid elongation
26.19	misc.plastocyanin-like	VIT_19s0014g02460	65.7355	418.823	2.67159	77.8585	252.245	1.6959	'(at4g32490 : 132.0) early nodulin-like protein 4 (ENODL4); FUNCTIONS IN: electron carrier activity, copper ion binding; LOCATED IN: anchored to membrane; CONTAINS InterPro DOMAIN/s: Plastocyanin-like (InterPro:IPR003245), Cupredoxin (InterPro:IPR008972); BEST Arabidopsis thaliana protein match is: early nodulin-like protein 3 (TAIR:AT4G28365.1); Has 2784 Blast hits to 1902 proteins in 202 specie…	Plastocyanin domain-containing protein	Metabolism.Primary metabolism.Generation of metabolite precursors and energy.Photosynthesis.Photosynthetic-chain phosphorylation
26.7	misc.oxidases - copper, flavone etc	VIT_02s0025g04560	830.832	2057.88	1.30853	930.888	2955.54	1.66674	'(at4g12290 : 999.0) Copper amine oxidase family protein; FUNCTIONS IN: quinone binding, primary amine oxidase activity, copper ion binding; INVOLVED IN: oxidation reduction, amine metabolic process; LOCATED IN: vacuole; CONTAINS InterPro DOMAIN/s: Copper amine oxidase, N-terminal (InterPro:IPR016182), Copper amine oxidase, N2-terminal (InterPro:IPR015800), Copper amine oxidase, N2/N3-terminal (I…	Copper amine oxidase	Metabolism.Primary metabolism.Amino acid metabolism.Arginine and proline metabolism.Urea cycle
26.22	misc.short chain dehydrogenase/reductase (SDR)	VIT_15s0046g03570	397.948	1784.4	2.16478	523.131	1644.26	1.65219	'(at3g61220 : 385.0) NAD(P)-binding Rossmann-fold superfamily protein; CONTAINS InterPro DOMAIN/s: NAD(P)-binding domain (InterPro:IPR016040), Glucose/ribitol dehydrogenase (InterPro:IPR002347), Short-chain dehydrogenase/reductase SDR (InterPro:IPR002198); BEST Arabidopsis thaliana protein match is: NAD(P)-binding Rossmann-fold superfamily protein (TAIR:AT2G24190.2). & (gnl|cdd|36422 : 174.0) no …	(+)-neomenthol dehydrogenase	Metabolism.Secondary metabolism.Terpenoid metabolism.Monoterpenoid metabolism.Monoterpenoid biosynthesis
26.21	misc.protease inhibitor/seed storage/lipid transfer protein (LTP) family protein	VIT_05s0020g03730	99.8273	215.374	1.10934	64.6288	189.708	1.55353	'(at3g22600 : 92.0) Bifunctional inhibitor/lipid-transfer protein/seed storage 2S albumin superfamily protein; FUNCTIONS IN: lipid binding; INVOLVED IN: lipid transport; LOCATED IN: anchored to membrane; EXPRESSED IN: 14 plant structures; EXPRESSED DURING: 10 growth stages; CONTAINS InterPro DOMAIN/s: Bifunctional inhibitor/plant lipid transfer protein/seed storage (InterPro:IPR016140), Plant lip…	Lipid transfer protein	Transport overview.Macromolecule transport.Lipid transport
26.24	misc.GCN5-related N-acetyltransferase	VIT_05s0020g03690	265.301	619.643	1.22381	303.389	885.651	1.54557	'(at2g32030 : 223.0) Acyl-CoA N-acyltransferases (NAT) superfamily protein; FUNCTIONS IN: N-acetyltransferase activity; INVOLVED IN: metabolic process; LOCATED IN: cellular_component unknown; EXPRESSED IN: 12 plant structures; EXPRESSED DURING: 8 growth stages; CONTAINS InterPro DOMAIN/s: GCN5-related N-acetyltransferase, C-terminal (InterPro:IPR022610), GCN5-related N-acetyltransferase (InterPro…	GCN5 N-acetyltransferase (GNAT)	Regulation overview.Regulation of gene expression.Regulation of transcription.Transcription factor.GNAT
26.7	misc.oxidases - copper, flavone etc	VIT_05s0094g01260	71.7296	256.345	1.83744	111.172	322.259	1.53543	'(gnl|cdd|36410 : 502.0) no description available & (at3g03080 : 490.0) Zinc-binding dehydrogenase family protein; FUNCTIONS IN: oxidoreductase activity, binding, zinc ion binding, catalytic activity; INVOLVED IN: oxidation reduction, metabolic process; LOCATED IN: cellular_component unknown; EXPRESSED IN: 8 plant structures; EXPRESSED DURING: L mature pollen stage, M germinated pollen stage, 4 a…	Allyl alcohol dehydrogenase	Unclear
26.13	misc.acid and other phosphatases	VIT_13s0067g01800	109.616	251.774	1.19967	106.552	307.488	1.52898	'(at1g09870 : 677.0) histidine acid phosphatase family protein; FUNCTIONS IN: acid phosphatase activity; INVOLVED IN: biological_process unknown; LOCATED IN: plasma membrane; EXPRESSED IN: 25 plant structures; EXPRESSED DURING: 14 growth stages; CONTAINS InterPro DOMAIN/s: Histidine phosphatase superfamily, clade-2 (InterPro:IPR000560), Histidine acid phosphatase, eukaryotic (InterPro:IPR016274);…	Histidine acid phosphatase	Metabolism.Primary metabolism.Carbohydrate metabolism.Monosaccharide metabolism.Inositol phosphate metabolism
26.2	misc.UDP glucosyl and glucoronyl transferases	VIT_18s0041g00810	87.7761	210.643	1.2629	119.362	328.445	1.46031	'(at3g16520 : 355.0) UDP-glucosyl transferase 88A1 (UGT88A1); FUNCTIONS IN: in 6 functions; INVOLVED IN: metabolic process; LOCATED IN: cellular_component unknown; EXPRESSED IN: 22 plant structures; EXPRESSED DURING: 13 growth stages; CONTAINS InterPro DOMAIN/s: UDP-glucuronosyl/UDP-glucosyltransferase (InterPro:IPR002213); BEST Arabidopsis thaliana protein match is: UDP-glucosyl transferase 72B3…	UDP-glucose: anthocyanidin 5,3-O-glucosyltransferase	Metabolism.Secondary metabolism.Phenylpropanoid metabolism.Flavonoid metabolism.Flavonoid biosynthesis.Anthocyanin biosynthesis.Anthocyanin-glycoside biosynthesis
26.13	misc.acid and other phosphatases	VIT_15s0048g02240	532.422	1358.73	1.35161	443.67	1123.49	1.34043	'(at5g63140 : 509.0) purple acid phosphatase 29 (PAP29); FUNCTIONS IN: protein serine/threonine phosphatase activity, acid phosphatase activity; LOCATED IN: endomembrane system; EXPRESSED IN: 23 plant structures; EXPRESSED DURING: 13 growth stages; CONTAINS InterPro DOMAIN/s: Metallophosphoesterase (InterPro:IPR004843), Phosphoesterase At2g46880 (InterPro:IPR011230); BEST Arabidopsis thaliana pro…	Acid phosphatase PAP14	Metabolism.Primary metabolism.Coenzyme and prosthetic group metabolism.Riboflavin metabolism
26.22	misc.short chain dehydrogenase/reductase (SDR)	VIT_11s0016g03890	93.9724	199.889	1.08889	137.899	342.129	1.31092	'(at4g13250 : 689.0) Encodes a chlorophyll b reductase involved in the degradation of chlorophyll b and LHCII (light harvesting complex II).; NON-YELLOW COLORING 1 (NYC1); CONTAINS InterPro DOMAIN/s: NAD(P)-binding domain (InterPro:IPR016040), Glucose/ribitol dehydrogenase (InterPro:IPR002347), Short-chain dehydrogenase/reductase SDR (InterPro:IPR002198); BEST Arabidopsis thaliana protein match i…	Short-chain dehydrogenase/reductase (SDR)	Metabolism.Cellular metabolism.Oxidation reduction.Alcohol dehydrogenase superfamily
26.9	misc.glutathione S transferases	VIT_19s0093g00150	106.156	264.194	1.31541	93.2131	225.174	1.27244	'(p49332|gstxc_tobac : 320.0) Probable glutathione S-transferase parC (EC 2.5.1.18) (Auxin-regulated protein parC) - Nicotiana tabacum (Common tobacco) & (at1g17180 : 304.0) Encodes glutathione transferase belonging to the tau class of GSTs. Naming convention according to Wagner et al. (2002).; glutathione S-transferase TAU 25 (GSTU25); CONTAINS InterPro DOMAIN/s: Thioredoxin fold (InterPro:IPR01…		Glutathione S-transferase 25 GSTU25
26.28	misc.GDSL-motif lipase	VIT_14s0066g00250	649.735	1302.56	1.00342	567.141	1337.4	1.23765	'(at5g14450 : 506.0) GDSL-like Lipase/Acylhydrolase superfamily protein; FUNCTIONS IN: hydrolase activity, acting on ester bonds, carboxylesterase activity; INVOLVED IN: lipid metabolic process; LOCATED IN: plant-type cell wall; EXPRESSED IN: 21 plant structures; EXPRESSED DURING: 13 growth stages; CONTAINS InterPro DOMAIN/s: Lipase, GDSL (InterPro:IPR001087); BEST Arabidopsis thaliana protein ma…	Lipase GDSL	Unclear
26.10	misc.cytochrome P450	VIT_19s0135g00230	58.2994	156.584	1.42539	69.2651	162.951	1.23423	'(at3g14690 : 566.0) putative cytochrome P450; ""cytochrome P450, family 72, subfamily A, polypeptide 15"" (CYP72A15); FUNCTIONS IN: electron carrier activity, monooxygenase activity, iron ion binding, oxygen binding, heme binding; INVOLVED IN: response to cyclopentenone; LOCATED IN: endomembrane system; EXPRESSED IN: 22 plant structures; EXPRESSED DURING: 13 growth stages; CONTAINS InterPro DOMA…		CYP72A1
26.7	misc.oxidases - copper, flavone etc	VIT_18s0001g01110	132.949	419.88	1.65911	171.516	403.261	1.23337	'(at5g05320 : 436.0) FAD/NAD(P)-binding oxidoreductase family protein; FUNCTIONS IN: monooxygenase activity; INVOLVED IN: oxidation reduction; LOCATED IN: cellular_component unknown; EXPRESSED IN: 8 plant structures; EXPRESSED DURING: 9 growth stages; CONTAINS InterPro DOMAIN/s: Monooxygenase, FAD-binding (InterPro:IPR002938); BEST Arabidopsis thaliana protein match is: FAD/NAD(P)-binding oxidore…	Monooxygenase (MO2)	Unclear
26.21	misc.protease inhibitor/seed storage/lipid transfer protein (LTP) family protein	VIT_05s0020g03750	118.206	271.293	1.19855	85.5769	197.173	1.20417	'(at3g22620 : 82.4) Bifunctional inhibitor/lipid-transfer protein/seed storage 2S albumin superfamily protein; FUNCTIONS IN: lipid binding; INVOLVED IN: lipid transport; LOCATED IN: chloroplast envelope; EXPRESSED IN: 9 plant structures; EXPRESSED DURING: 4 anthesis, C globular stage, petal differentiation and expansion stage; CONTAINS InterPro DOMAIN/s: Bifunctional inhibitor/plant lipid transfe…	Protease inhibitor/seed storage/lipid transfer protein (LTP)	Transport overview.Macromolecule transport.Lipid transport
26.10	misc.cytochrome P450	VIT_15s0048g01670	114.467	298.027	1.3805	135.548	306.066	1.17504	'(at2g45510 : 535.0) member of CYP704A; ""cytochrome P450, family 704, subfamily A, polypeptide 2"" (CYP704A2); FUNCTIONS IN: electron carrier activity, monooxygenase activity, iron ion binding, oxygen binding, heme binding; INVOLVED IN: oxidation reduction; LOCATED IN: endoplasmic reticulum; EXPRESSED IN: callus; CONTAINS InterPro DOMAIN/s: Cytochrome P450 (InterPro:IPR001128), Cytochrome P450, …	CYP704G7	Metabolism.Cellular metabolism.Oxidation reduction.Cytochrome P450 oxidoreductase
26.8	misc.nitrilases, *nitrile lyases, berberine bridge enzymes, reticuline oxidases, troponine reductases	VIT_18s0001g03230	113.714	270.779	1.25171	115.117	239.931	1.05952	'(at1g44820 : 641.0) Peptidase M20/M25/M40 family protein; FUNCTIONS IN: hydrolase activity, aminoacylase activity; INVOLVED IN: metabolic process, cellular amino acid metabolic process; LOCATED IN: endomembrane system, cytoplasm; EXPRESSED IN: guard cell; CONTAINS InterPro DOMAIN/s: Peptidase M20 (InterPro:IPR002933), N-acyl-L-amino-acid amidohydrolase (InterPro:IPR010159); BEST Arabidopsis thal…	Aminoacylase/ metallopeptidase	Metabolism.Primary metabolism.Amino acid metabolism.Arginine and proline metabolism.Urea cycle
26.21	misc.protease inhibitor/seed storage/lipid transfer protein (LTP) family protein	VIT_08s0007g01370	283.288	135.899	-1.05973	186.356	87.3725	-1.09281	'(at3g53980 : 122.0) Bifunctional inhibitor/lipid-transfer protein/seed storage 2S albumin superfamily protein; FUNCTIONS IN: lipid binding; INVOLVED IN: lipid transport; LOCATED IN: endomembrane system; EXPRESSED IN: 10 plant structures; EXPRESSED DURING: 7 growth stages; CONTAINS InterPro DOMAIN/s: Bifunctional inhibitor/plant lipid transfer protein/seed storage (InterPro:IPR016140), Plant lipi…	Protease inhibitor/seed storage/lipid transfer protein (LTP)	Transport overview.Macromolecule transport.Lipid transport
26.22	misc.short chain dehydrogenase/reductase (SDR)	VIT_02s0025g03380	376.349	151.715	-1.31071	288.418	132.04	-1.12719	'(at4g11410 : 441.0) NAD(P)-binding Rossmann-fold superfamily protein; FUNCTIONS IN: oxidoreductase activity, binding, catalytic activity; INVOLVED IN: oxidation reduction, metabolic process; EXPRESSED IN: 22 plant structures; EXPRESSED DURING: 13 growth stages; CONTAINS InterPro DOMAIN/s: NAD(P)-binding domain (InterPro:IPR016040), Glucose/ribitol dehydrogenase (InterPro:IPR002347), Short-chain …	3-ketoacyl-CoA reductase 3	Unclear
26.19	misc.plastocyanin-like	VIT_18s0001g06580	7166.86	2020.67	-1.82651	5339.11	2347.34	-1.18557	'(q41001|bcp_pea : 131.0) Blue copper protein precursor - Pisum sativum (Garden pea) & (at1g72230 : 115.0) Cupredoxin superfamily protein; FUNCTIONS IN: electron carrier activity, copper ion binding; LOCATED IN: anchored to membrane; EXPRESSED IN: 17 plant structures; EXPRESSED DURING: 9 growth stages; CONTAINS InterPro DOMAIN/s: Plastocyanin-like (InterPro:IPR003245), Cupredoxin (InterPro:IPR008…	Plastocyanin domain-containing protein	Metabolism.Primary metabolism.Generation of metabolite precursors and energy.Photosynthesis.Photosynthetic-chain phosphorylation
26.19	misc.plastocyanin-like	VIT_04s0008g06670	376.735	100.697	-1.90353	309.232	132.452	-1.22322	'(at2g25060 : 165.0) early nodulin-like protein 14 (ENODL14); FUNCTIONS IN: electron carrier activity, copper ion binding; LOCATED IN: anchored to plasma membrane, plasma membrane, anchored to membrane; EXPRESSED IN: 20 plant structures; EXPRESSED DURING: 13 growth stages; CONTAINS InterPro DOMAIN/s: Plastocyanin-like (InterPro:IPR003245), Cupredoxin (InterPro:IPR008972); BEST Arabidopsis thalian…	Plastocyanin domain-containing protein	Metabolism.Primary metabolism.Generation of metabolite precursors and energy.Photosynthesis.Photosynthetic-chain phosphorylation
26.1	misc.misc2	VIT_07s0129g00300	355.574	162.579	-1.12901	284.354	120.233	-1.24186	'(at4g37560 : 795.0) Acetamidase/Formamidase family protein; FUNCTIONS IN: formamidase activity, hydrolase activity, acting on carbon-nitrogen (but not peptide) bonds, in linear amides; INVOLVED IN: metabolic process; LOCATED IN: cellular_component unknown; EXPRESSED IN: 22 plant structures; EXPRESSED DURING: 13 growth stages; CONTAINS InterPro DOMAIN/s: Acetamidase/Formamidase (InterPro:IPR00430…	formamidase, putative / formamide amidohydrolase, putative	Metabolism.Primary metabolism.Generation of metabolite precursors and energy.Glyoxylate and dicarboxylate metabolism
26.19	misc.GDSL-motif lipase	VIT_14s0108g01320	260.595	124.519	-1.06544	247.815	98.8673	-1.3257	'(at5g15350 : 154.0) early nodulin-like protein 17 (ENODL17); FUNCTIONS IN: electron carrier activity, copper ion binding; LOCATED IN: anchored to plasma membrane, plasma membrane, vacuole, anchored to membrane; EXPRESSED IN: 24 plant structures; EXPRESSED DURING: 13 growth stages; CONTAINS InterPro DOMAIN/s: Plastocyanin-like (InterPro:IPR003245), Cupredoxin (InterPro:IPR008972); BEST Arabidopsi…	Plastocyanin domain-containing protein	Metabolism.Primary metabolism.Generation of metabolite precursors and energy.Photosynthesis.Photosynthetic-chain phosphorylation
26.19	misc.plastocyanin-like	VIT_18s0001g15240	1207.16	474.442	-1.34731	1041.88	404.974	-1.36329	'(p00303|babl_cucsa : 154.0) Basic blue protein (Cusacyanin) (Plantacyanin) (CBP) - Cucumis sativus (Cucumber) & (at2g02850 : 152.0) Encodes plantacyanin one of blue copper proteins. Involved in anther development and pollination. Expressed in the transmitting tract of the pistil.; plantacyanin (ARPN); FUNCTIONS IN: electron carrier activity, copper ion binding; INVOLVED IN: pollination, anther d…	Blue (type 1) copper domain	Unclassified
26.4.1	misc.beta 1,3 glucan hydrolases.glucan endo-1,3-beta-glucosidase	VIT_05s0062g01430	179.941	78.2031	-1.20222	193.446	70.6753	-1.45265	'(at3g07320 : 615.0) O-Glycosyl hydrolases family 17 protein; FUNCTIONS IN: cation binding, hydrolase activity, hydrolyzing O-glycosyl compounds, catalytic activity; INVOLVED IN: carbohydrate metabolic process; LOCATED IN: plant-type cell wall; EXPRESSED IN: 24 plant structures; EXPRESSED DURING: 15 growth stages; CONTAINS InterPro DOMAIN/s: X8 (InterPro:IPR012946), Glycoside hydrolase, catalytic…	Glycosyl hydrolase family 17 protein	Metabolism.Primary metabolism.Carbohydrate metabolism.Carbohydrate catabolism
26.12	misc.peroxidases	VIT_08s0058g00970	227.267	112.827	-1.01027	219.875	80.1535	-1.45584	'(gnl|cdd|29388 : 399.0) no description available & (p22195|per1_arahy : 384.0) Cationic peroxidase 1 precursor (EC 1.11.1.7) (PNPC1) - Arachis hypogaea (Peanut) & (at5g58400 : 316.0) Peroxidase superfamily protein; FUNCTIONS IN: peroxidase activity, heme binding; INVOLVED IN: oxidation reduction, response to oxidative stress; LOCATED IN: endomembrane system; EXPRESSED IN: 6 plant structures; EXP…	Cationic peroxidase	Metabolism.Primary metabolism.Amino acid metabolism.Aromatic amino acid metabolism.Phenylalanine metabolism.Phenylalanine biosynthesis
26.3.1	misc.gluco-, galacto- and mannosidases.alpha-galactosidase	VIT_01s0011g03450	507.202	192.196	-1.39998	499.839	180.494	-1.46951	'(at1g68560 : 1415.0) Encodes a bifunctional alpha-l-arabinofuranosidase/beta-d-xylosidase that belongs to family 3 of glycoside hydrolases.; alpha-xylosidase 1 (XYL1); FUNCTIONS IN: xyloglucan 1,6-alpha-xylosidase activity, xylan 1,4-beta-xylosidase activity, alpha-N-arabinofuranosidase activity, hydrolase activity, hydrolyzing O-glycosyl compounds; INVOLVED IN: response to cadmium ion, xylan ca…	Alpha-glucosidase	Metabolism.Primary metabolism.Carbohydrate metabolism.Monosaccharide metabolism.Galactose metabolism
26.18	misc.invertase/pectin methylesterase inhibitor family protein	VIT_00s0323g00050	900.024	195.545	-2.20246	808.356	274.17	-1.55992	'(at1g62770 : 166.0) Plant invertase/pectin methylesterase inhibitor superfamily protein; FUNCTIONS IN: enzyme inhibitor activity, pectinesterase inhibitor activity, pectinesterase activity; INVOLVED IN: biological_process unknown; LOCATED IN: endomembrane system; EXPRESSED IN: 16 plant structures; EXPRESSED DURING: 8 growth stages; CONTAINS InterPro DOMAIN/s: Pectinesterase inhibitor (InterPro:I…	Invertase/pectin methylesterase inhibitor	Cellular process.Cellular component organization and biogenesis.Cell wall organization and biogenesis
26.4	misc.beta 1,3 glucan hydrolases	VIT_17s0000g07260	1833.9	524.805	-1.80507	1923.13	651.087	-1.56253	'(at1g18650 : 161.0) Encodes a member of the X8-GPI family of proteins. It localizes to the plasmodesmata and is predicted to bind callose.; plasmodesmata callose-binding protein 3 (PDCB3); CONTAINS InterPro DOMAIN/s: X8 (InterPro:IPR012946); BEST Arabidopsis thaliana protein match is: glucan endo-1,3-beta-glucosidase-like protein 3 (TAIR:AT5G08000.1); Has 1473 Blast hits to 1425 proteins in 72 s…	Glucan endo-1,3-beta-glucosidase 3 precursor	Metabolism.Primary metabolism.Carbohydrate metabolism.Polysaccharide metabolism.Starch and sucrose metabolism
26.9	misc.glutathione S transferases	VIT_07s0104g01810	276.01	71.3031	-1.95268	261.443	86.2109	-1.60056	'(at3g62760 : 296.0) Encodes glutathione transferase belonging to the phi class of GSTs. Naming convention according to Wagner et al. (2002).; ATGSTF13; CONTAINS InterPro DOMAIN/s: Thioredoxin fold (InterPro:IPR012335), Glutathione S-transferase, C-terminal (InterPro:IPR004046), Glutathione S-transferase, C-terminal-like (InterPro:IPR010987), Glutathione S-transferase/chloride channel, C-terminal…	Glutathione S-transferase 13 GSTF13	Metabolism.Primary metabolism.Coenzyme and prosthetic group metabolism.Peptide derived compounds biosynthesis.Glutathione metabolism
26.9	misc.glutathione S transferases	VIT_07s0104g01830	844.201	189.441	-2.15583	688.492	226.495	-1.60396	'(p46440|gstf2_tobac : 190.0) Glutathione S-transferase APIC (EC 2.5.1.18) (GST class-phi) - Nicotiana tabacum (Common tobacco) & (at2g47730 : 172.0) Encodes glutathione transferase belonging to the phi class of GSTs. Naming convention according to Wagner et al. (2002).; glutathione S-transferase phi 8 (GSTF8); FUNCTIONS IN: glutathione transferase activity, glutathione binding; INVOLVED IN: in 8…	Glutathione S-transferase 8 GSTF8	Metabolism.Primary metabolism.Coenzyme and prosthetic group metabolism.Peptide derived compounds biosynthesis.Glutathione metabolism
26.3	misc.gluco-, galacto- and mannosidases	VIT_10s0116g00780	331.844	88.4147	-1.90815	423.385	132.187	-1.67939	'(gnl|cdd|35845 : 626.0) no description available & (at1g61820 : 621.0) beta glucosidase 46 (BGLU46); FUNCTIONS IN: cation binding, hydrolase activity, hydrolyzing O-glycosyl compounds, catalytic activity; INVOLVED IN: lignin biosynthetic process; EXPRESSED IN: 12 plant structures; EXPRESSED DURING: 4 anthesis, F mature embryo stage, petal differentiation and expansion stage, E expanded cotyledon…	Dalcochinin 8'-O-beta-glucoside beta-glucosidase	Unclassified
26.3.2	misc.gluco-, galacto- and mannosidases.beta-galactosidase	VIT_03s0038g00150	175.873	65.31	-1.42916	262.008	74.4282	-1.81569	'(at4g36360 : 1323.0) putative beta-galactosidase (BGAL3 gene); beta-galactosidase 3 (BGAL3); FUNCTIONS IN: beta-galactosidase activity; INVOLVED IN: carbohydrate metabolic process; LOCATED IN: endomembrane system; EXPRESSED IN: 23 plant structures; EXPRESSED DURING: 13 growth stages; CONTAINS InterPro DOMAIN/s: Glycoside hydrolase, family 35, conserved site (InterPro:IPR019801), Glycoside hydrol…	Beta-D-galactosidase	Metabolism.Primary metabolism.Carbohydrate metabolism.Monosaccharide metabolism.Galactose metabolism
26.12	misc.peroxidases	VIT_00s1677g00010	2807.48	901.252	-1.63927	2822.7	795.129	-1.82781	'(at5g42180 : 367.0) Peroxidase superfamily protein; FUNCTIONS IN: peroxidase activity, heme binding; INVOLVED IN: oxidation reduction, response to oxidative stress; LOCATED IN: plant-type cell wall; EXPRESSED IN: 10 plant structures; EXPRESSED DURING: 4 anthesis, C globular stage, petal differentiation and expansion stage; CONTAINS InterPro DOMAIN/s: Haem peroxidase (InterPro:IPR010255), Plant p…	Peroxidase 64	Metabolism.Primary metabolism.Amino acid metabolism.Aromatic amino acid metabolism.Phenylalanine metabolism.Phenylalanine biosynthesis
26.4	misc.beta 1,3 glucan hydrolases	VIT_18s0122g00980	612.364	218.521	-1.48662	746.248	191.544	-1.96198	'(at4g29360 : 333.0) O-Glycosyl hydrolases family 17 protein; FUNCTIONS IN: cation binding, hydrolase activity, hydrolyzing O-glycosyl compounds, catalytic activity; INVOLVED IN: carbohydrate metabolic process; LOCATED IN: anchored to plasma membrane, anchored to membrane; EXPRESSED IN: 19 plant structures; EXPRESSED DURING: 11 growth stages; CONTAINS InterPro DOMAIN/s: X8 (InterPro:IPR012946), G…	Glucan endo-1,3-beta-glucosidase 7 precursor	Metabolism.Primary metabolism.Carbohydrate metabolism.Polysaccharide metabolism.Starch and sucrose metabolism
26.4.1	misc.beta 1,3 glucan hydrolases.glucan endo-1,3-beta-glucosidase	VIT_12s0059g01320	216.687	56.6341	-1.93587	352.643	90.1792	-1.96734	'(at2g05790 : 719.0) O-Glycosyl hydrolases family 17 protein; FUNCTIONS IN: cation binding, hydrolase activity, hydrolyzing O-glycosyl compounds, catalytic activity; INVOLVED IN: carbohydrate metabolic process; LOCATED IN: endomembrane system; EXPRESSED IN: 22 plant structures; EXPRESSED DURING: 13 growth stages; CONTAINS InterPro DOMAIN/s: X8 (InterPro:IPR012946), Glycoside hydrolase, catalytic …	Glucan endo-1,3-beta-glucosidase 7 precursor	Metabolism.Primary metabolism.Carbohydrate metabolism.Polysaccharide metabolism.Starch and sucrose metabolism
26.21	misc.protease inhibitor/seed storage/lipid transfer protein (LTP) family protein	VIT_12s0055g01140	1031.45	224.613	-2.19916	1411.97	359.063	-1.9754	'(at5g64080 : 123.0) Bifunctional inhibitor/lipid-transfer protein/seed storage 2S albumin superfamily protein; FUNCTIONS IN: lipid binding; INVOLVED IN: lipid transport; LOCATED IN: anchored to plasma membrane, anchored to membrane; EXPRESSED IN: 25 plant structures; EXPRESSED DURING: 14 growth stages; CONTAINS InterPro DOMAIN/s: Bifunctional inhibitor/plant lipid transfer protein/seed storage (…	Lipid transfer protein	Transport overview.Macromolecule transport.Lipid transport
26.3	misc.gluco-, galacto- and mannosidases	VIT_17s0000g02680	235.173	75.2349	-1.64425	269.845	68.535	-1.97722	'(at3g18080 : 796.0) B-S glucosidase 44 (BGLU44); FUNCTIONS IN: in 6 functions; INVOLVED IN: carbohydrate metabolic process; LOCATED IN: cytosolic ribosome, cell wall, plant-type cell wall; EXPRESSED IN: 22 plant structures; EXPRESSED DURING: 13 growth stages; CONTAINS InterPro DOMAIN/s: Glycoside hydrolase, family 1 (InterPro:IPR001360), Glycoside hydrolase, catalytic core (InterPro:IPR017853), …	ABA glucosidase	Signaling.Hormone Signaling.ABA Signaling.ABA metabolism.ABA biosynthesis
26.12	misc.peroxidases	VIT_08s0040g02200	1313.95	119.649	-3.45702	757.776	178.432	-2.0864	'(at2g37130 : 482.0) Peroxidase superfamily protein; FUNCTIONS IN: peroxidase activity, heme binding; INVOLVED IN: defense response to fungus; EXPRESSED IN: 15 plant structures; EXPRESSED DURING: 7 growth stages; CONTAINS InterPro DOMAIN/s: Haem peroxidase (InterPro:IPR010255), Plant peroxidase (InterPro:IPR000823), Haem peroxidase, plant/fungal/bacterial (InterPro:IPR002016); BEST Arabidopsis th…	Peroxidase ATP2a	Metabolism.Primary metabolism.Amino acid metabolism.Aromatic amino acid metabolism.Phenylalanine metabolism.Phenylalanine biosynthesis
26.9	misc.glutathione S transferases	VIT_07s0104g01820	301.378	107.988	-1.4807	393.1	92.5127	-2.08717	'(p30109|gstf1_tobac : 222.0) Glutathione S-transferase PARB (EC 2.5.1.18) (GST class-phi) - Nicotiana tabacum (Common tobacco) & (at1g02920 : 187.0) Encodes glutathione transferase belonging to the phi class of GSTs. Naming convention according to Wagner et al. (2002).; glutathione S-transferase 7 (GSTF7); FUNCTIONS IN: glutathione transferase activity, copper ion binding, cobalt ion binding, gl…	Glutathione S-transferase 11 GSTF7	Metabolism.Primary metabolism.Coenzyme and prosthetic group metabolism.Peptide derived compounds biosynthesis.Glutathione metabolism
26.18	misc.invertase/pectin methylesterase inhibitor family protein	VIT_16s0022g00870	392.963	74.1829	-2.40523	412.531	88.7614	-2.2165	'(at5g62360 : 194.0) Plant invertase/pectin methylesterase inhibitor superfamily protein; FUNCTIONS IN: enzyme inhibitor activity, pectinesterase inhibitor activity, pectinesterase activity; INVOLVED IN: biological_process unknown; LOCATED IN: cellular_component unknown; EXPRESSED IN: 22 plant structures; EXPRESSED DURING: 13 growth stages; CONTAINS InterPro DOMAIN/s: Pectinesterase inhibitor (In…	Invertase/pectin methylesterase inhibitor	Cellular process.Cellular component organization and biogenesis.Cell wall organization and biogenesis
26.12	misc.peroxidases	VIT_10s0116g01780	7217.97	2610.64	-1.46719	9576.62	1984.02	-2.27109	'(at4g21960 : 531.0) Encodes AT4g21960 (AT4g21960/T8O5_170).; PRXR1; FUNCTIONS IN: peroxidase activity, heme binding; INVOLVED IN: response to oxidative stress, oxidation reduction; LOCATED IN: endomembrane system; EXPRESSED IN: 24 plant structures; EXPRESSED DURING: 13 growth stages; CONTAINS InterPro DOMAIN/s: Haem peroxidase (InterPro:IPR010255), Plant peroxidase (InterPro:IPR000823), Haem per…	Cationic peroxidase	Metabolism.Primary metabolism.Amino acid metabolism.Aromatic amino acid metabolism.Phenylalanine metabolism.Phenylalanine biosynthesis
26.12	misc.peroxidases	VIT_04s0023g02570	297.842	58.528	-2.34735	201.526	40.9034	-2.30067	'(at5g66390 : 475.0) Peroxidase superfamily protein; FUNCTIONS IN: peroxidase activity, heme binding; INVOLVED IN: response to oxidative stress, oxidation reduction; LOCATED IN: endomembrane system; EXPRESSED IN: leaf apex, hypocotyl, root, flower; EXPRESSED DURING: 4 anthesis, petal differentiation and expansion stage; CONTAINS InterPro DOMAIN/s: Haem peroxidase (InterPro:IPR010255), Plant perox…	Peroxidase 72	Metabolism.Primary metabolism.Amino acid metabolism.Aromatic amino acid metabolism.Phenylalanine metabolism.Phenylalanine biosynthesis
26.7	misc.oxidases - copper, flavone etc	VIT_00s0253g00040	245.395	81.357	-1.59277	262.087	50.2047	-2.38415	'(at5g66920 : 823.0) SKU5 similar 17 (sks17); FUNCTIONS IN: oxidoreductase activity, copper ion binding; INVOLVED IN: response to karrikin; LOCATED IN: cell wall, plant-type cell wall; EXPRESSED IN: 21 plant structures; EXPRESSED DURING: 13 growth stages; CONTAINS InterPro DOMAIN/s: Multicopper oxidase, type 3 (InterPro:IPR011707), Cupredoxin (InterPro:IPR008972), Multicopper oxidase, type 2 (Int…	Monocopper oxidase SKS17 (SKU5 Similar 17)	Transport overview.Incompletely characterized transport systems.Recognized transporters of unknown biochemical mechanism.Iron/Lead Transporter.Oxidase-dep Fe2+ Transporter
26.10	misc.cytochrome P450	VIT_11s0065g00130	321.696	91.1294	-1.81971	326.386	59.948	-2.4448	'(at5g36110 : 607.0) member of CYP716A; ""cytochrome P450, family 716, subfamily A, polypeptide 1"" (CYP716A1); FUNCTIONS IN: electron carrier activity, monooxygenase activity, iron ion binding, oxygen binding, heme binding; INVOLVED IN: oxidation reduction; LOCATED IN: endomembrane system; CONTAINS InterPro DOMAIN/s: Cytochrome P450 (InterPro:IPR001128), Cytochrome P450, conserved site (InterPro…	Taxane 10-beta-hydroxylase	Metabolism.Secondary metabolism.Terpenoid metabolism.Diterpenoid metabolism.Diterpenoid biosynthesis.Taxol biosynthesis
26.18	misc.invertase/pectin methylesterase inhibitor family protein	VIT_16s0022g00940	169.223	44.4124	-1.92989	187.67	33.0029	-2.50753	'(at4g25260 : 140.0) Plant invertase/pectin methylesterase inhibitor superfamily protein; FUNCTIONS IN: enzyme inhibitor activity, pectinesterase inhibitor activity, pectinesterase activity; INVOLVED IN: shade avoidance; LOCATED IN: endomembrane system; EXPRESSED IN: 21 plant structures; EXPRESSED DURING: 13 growth stages; CONTAINS InterPro DOMAIN/s: Pectinesterase inhibitor (InterPro:IPR006501);…	Pectinesterase PME3	Cellular process.Cellular component organization and biogenesis.Cell wall organization and biogenesis.Cell wall metabolism.Cell wall modification.Pectin modification
26.3.2	misc.gluco-, galacto- and mannosidases.beta-galactosidase	VIT_04s0023g02690	479.415	113.693	-2.07613	535.911	89.3737	-2.58407	'(at4g36360 : 1459.0) putative beta-galactosidase (BGAL3 gene); beta-galactosidase 3 (BGAL3); FUNCTIONS IN: beta-galactosidase activity; INVOLVED IN: carbohydrate metabolic process; LOCATED IN: endomembrane system; EXPRESSED IN: 23 plant structures; EXPRESSED DURING: 13 growth stages; CONTAINS InterPro DOMAIN/s: Glycoside hydrolase, family 35, conserved site (InterPro:IPR019801), Glycoside hydrol…	Beta-galactosidase	Metabolism.Primary metabolism.Carbohydrate metabolism.Monosaccharide metabolism.Galactose metabolism
26.3.4	misc.gluco-, galacto- and mannosidases.endoglucanase	VIT_07s0005g00740	477.72	158.7	-1.58986	823.168	100.516	-3.03376	'(at4g02290 : 808.0) glycosyl hydrolase 9B13 (GH9B13); FUNCTIONS IN: hydrolase activity, hydrolyzing O-glycosyl compounds, catalytic activity; INVOLVED IN: carbohydrate metabolic process; LOCATED IN: endomembrane system; EXPRESSED IN: 20 plant structures; EXPRESSED DURING: 9 growth stages; CONTAINS InterPro DOMAIN/s: Six-hairpin glycosidase (InterPro:IPR012341), Glycoside hydrolase, family 9, act…	Endo-1,4-beta-glucanase	Cellular process.Cellular component organization and biogenesis.Cell wall organization and biogenesis.Cell wall metabolism.Cell wall catabolism.Cellulose catabolism
26.18	misc.invertase/pectin methylesterase inhibitor family protein	VIT_01s0011g05410	554.142	46.3731	-3.57889	403.736	48.0998	-3.06931	'(at1g14890 : 190.0) Plant invertase/pectin methylesterase inhibitor superfamily protein; FUNCTIONS IN: enzyme inhibitor activity, pectinesterase inhibitor activity, pectinesterase activity; INVOLVED IN: biological_process unknown; EXPRESSED IN: 22 plant structures; EXPRESSED DURING: 13 growth stages; CONTAINS InterPro DOMAIN/s: Pectinesterase inhibitor (InterPro:IPR006501); BEST Arabidopsis thal…	Invertase/pectin methylesterase inhibitor	Cellular process.Cellular component organization and biogenesis.Cell wall organization and biogenesis
26.3.4	misc.gluco-, galacto- and mannosidases.endoglucanase	VIT_02s0025g01380	778.664	145.797	-2.41704	936.424	101.339	-3.20797	'(at1g64390 : 951.0) glycosyl hydrolase 9C2 (GH9C2); FUNCTIONS IN: carbohydrate binding, hydrolase activity, hydrolyzing O-glycosyl compounds, catalytic activity; INVOLVED IN: carbohydrate metabolic process; LOCATED IN: endomembrane system, extracellular region; EXPRESSED IN: 23 plant structures; EXPRESSED DURING: 13 growth stages; CONTAINS InterPro DOMAIN/s: Six-hairpin glycosidase (InterPro:IPR…	Endo-1,4-beta-glucanase	Cellular process.Cellular component organization and biogenesis.Cell wall organization and biogenesis.Cell wall metabolism.Cell wall catabolism.Cellulose catabolism
26.21	misc.protease inhibitor/seed storage/lipid transfer protein (LTP) family protein	VIT_13s0019g02690	2166.63	133.272	-4.02301	1238.3	73.5496	-4.0735	'(at5g05960 : 122.0) Bifunctional inhibitor/lipid-transfer protein/seed storage 2S albumin superfamily protein; FUNCTIONS IN: lipid binding; INVOLVED IN: lipid transport; LOCATED IN: endomembrane system; EXPRESSED IN: 18 plant structures; EXPRESSED DURING: 10 growth stages; CONTAINS InterPro DOMAIN/s: Bifunctional inhibitor/plant lipid transfer protein/seed storage (InterPro:IPR016140), Plant lip…	Protease inhibitor/seed storage/lipid transfer protein (LTP)	Transport overview.Macromolecule transport.Lipid transport
26.22	misc.short chain dehydrogenase/reductase (SDR)	VIT_17s0000g08920	390.276	36.5242	-3.41757	696.481	37.2541	-4.22461	'(at5g50130 : 455.0) NAD(P)-binding Rossmann-fold superfamily protein; FUNCTIONS IN: oxidoreductase activity, binding, catalytic activity; INVOLVED IN: oxidation reduction, metabolic process; LOCATED IN: cellular_component unknown; EXPRESSED IN: 23 plant structures; EXPRESSED DURING: 13 growth stages; CONTAINS InterPro DOMAIN/s: NAD(P)-binding domain (InterPro:IPR016040), Glucose/ribitol dehydrog…	Ribitol dehydrogenase	Metabolism.Primary metabolism.Carbohydrate metabolism.Monosaccharide metabolism.Pentose glucuronate interconversion
27.3.27	RNA.regulation of transcription.NAC domain transcription factor family	VIT_08s0007g07670	115.318	1137.15	3.30173	147.042	1181.22	3.00599	'(at3g04070 : 245.0) NAC domain containing protein 47 (NAC047); FUNCTIONS IN: sequence-specific DNA binding transcription factor activity; INVOLVED IN: multicellular organismal development, regulation of transcription; LOCATED IN: cellular_component unknown; EXPRESSED IN: 16 plant structures; EXPRESSED DURING: 7 growth stages; CONTAINS InterPro DOMAIN/s: No apical meristem (NAM) protein (InterPro…	NAC domain containing protein 47	Regulation overview.Regulation of gene expression.Regulation of transcription.Transcription factor.NAC family transcription factor
27.3.27	RNA.regulation of transcription.NAC domain transcription factor family	VIT_19s0014g03290	452.106	3127.05	2.79007	625.178	3686.59	2.55995	'(at4g27410 : 355.0) Encodes a NAC transcription factor induced in response to dessication. It is localized to the nucleus and acts as a transcriptional activator in ABA-mediated dehydration response.; RESPONSIVE TO DESICCATION 26 (RD26); CONTAINS InterPro DOMAIN/s: No apical meristem (NAM) protein (InterPro:IPR003441); BEST Arabidopsis thaliana protein match is: NAC domain containing protein 19 …	NAC domain containing protein 19	Regulation overview.Regulation of gene expression.Regulation of transcription.Transcription factor.NAC family transcription factor
27.3.20	RNA.regulation of transcription.G2-like transcription factor family, GARP	VIT_09s0054g01620	56.8439	278.345	2.2918	61.9811	325.174	2.39131	'(at3g13040 : 275.0) myb-like HTH transcriptional regulator family protein; CONTAINS InterPro DOMAIN/s: Homeodomain-like (InterPro:IPR009057), Myb, DNA-binding (InterPro:IPR014778), HTH transcriptional regulator, Myb-type, DNA-binding (InterPro:IPR017930), Myb-like DNA-binding domain, SHAQKYF class (InterPro:IPR006447), Homeodomain-related (InterPro:IPR012287); BEST Arabidopsis thaliana protein m…	Myb family	Regulation overview.Regulation of gene expression.Regulation of transcription.Transcription factor.G2-like family transcription factor
27.4	RNA.RNA binding	VIT_08s0007g02860	69.5506	214.67	1.62598	58.9815	281.281	2.25368	'(at5g06210 : 154.0) RNA binding (RRM/RBD/RNP motifs) family protein; FUNCTIONS IN: RNA binding, nucleotide binding, nucleic acid binding; INVOLVED IN: biological_process unknown; EXPRESSED IN: 24 plant structures; EXPRESSED DURING: 13 growth stages; CONTAINS InterPro DOMAIN/s: RNA recognition motif, glycine rich protein (InterPro:IPR015465), RNA recognition motif, RNP-1 (InterPro:IPR000504), Nuc…	RNA-binding protein	Unknown
27.3.25	RNA.regulation of transcription.MYB domain transcription factor family	VIT_05s0077g00500	108.443	271.261	1.32274	94.156	424.74	2.17345	'(at3g06490 : 265.0) putative transcription factor MYB108 (MYB108) mRNA,; myb domain protein 108 (MYB108); CONTAINS InterPro DOMAIN/s: SANT, DNA-binding (InterPro:IPR001005), Homeodomain-like (InterPro:IPR009057), Myb, DNA-binding (InterPro:IPR014778), HTH transcriptional regulator, Myb-type, DNA-binding (InterPro:IPR017930), Homeodomain-related (InterPro:IPR012287), Myb transcription factor (Int…	Myb domain protein 108	Regulation overview.Regulation of gene expression.Regulation of transcription.Transcription factor.MYB family transcription factor
27.3.32	RNA.regulation of transcription.WRKY domain transcription factor family	VIT_17s0000g01280	791.509	2790.01	1.81759	893.998	3766.91	2.07504	'(at5g13080 : 154.0) WRKY75 is one of several transcription factors induced during Pi deprivation. It is nuclear localized and regulated differentially during Pi starvation. RNAi mediated suppression of WRKY75 made the plants more susceptible to Pi stress as indicated by the higher accumulation of anthocyanin during Pi starvation.; WRKY DNA-binding protein 75 (WRKY75); CONTAINS InterPro DOMAIN/s:…	WRKY DNA-binding protein 75	Regulation overview.Regulation of gene expression.Regulation of transcription.Transcription factor.WRKY family transcription factor
27.3.25	RNA.regulation of transcription.MYB domain transcription factor family	VIT_17s0000g03560	79.5797	232.004	1.54368	56.2104	230.135	2.03357	'(at1g68320 : 232.0) putative transcription factor: R2R3-MYB transcription family. Involved in regulation of phosphate starvation responses and gibberellic acid biosynthesis.; myb domain protein 62 (MYB62); CONTAINS InterPro DOMAIN/s: SANT, DNA-binding (InterPro:IPR001005), Homeodomain-like (InterPro:IPR009057), Myb, DNA-binding (InterPro:IPR014778), HTH transcriptional regulator, Myb-type, DNA-b…	(myb domain protein 62	Regulation overview.Regulation of gene expression.Regulation of transcription.Transcription factor.MYB family transcription factor
27.3.26	RNA.regulation of transcription.MYB-related transcription factor family	VIT_04s0079g00410	125.968	551.382	2.12999	147.752	539.337	1.86801	'(at5g17300 : 179.0) Myb-like transcription factor that regulates hypocotyl growth by regulating free auxin levels in a time-of-day specific manner.; REVEILLE 1 (RVE1); CONTAINS InterPro DOMAIN/s: SANT, DNA-binding (InterPro:IPR001005), Homeodomain-like (InterPro:IPR009057), Myb, DNA-binding (InterPro:IPR014778), HTH transcriptional regulator, Myb-type, DNA-binding (InterPro:IPR017930), Myb-like …	CIR1/RVE2 (circadian 1)	Signaling.Signaling pathway.Circadian clock Signaling
27.3.7	RNA.regulation of transcription.C2C2(Zn) CO-like, Constans-like zinc finger family	VIT_01s0011g03520	74.3513	372.377	2.32433	119.058	431.511	1.85774	'(at1g25440 : 308.0) B-box type zinc finger protein with CCT domain; FUNCTIONS IN: sequence-specific DNA binding transcription factor activity, zinc ion binding; INVOLVED IN: regulation of transcription; LOCATED IN: membrane; EXPRESSED IN: leaf; CONTAINS InterPro DOMAIN/s: CCT domain (InterPro:IPR010402), Zinc finger, B-box (InterPro:IPR000315); BEST Arabidopsis thaliana protein match is: B-box t…	Constans-like 16	Development.Reproductive development.Flower development
27.3.7	RNA.regulation of transcription.C2C2(Zn) CO-like, Constans-like zinc finger family	VIT_04s0023g03030	84.6727	297.479	1.81282	91.9054	304.128	1.72646	'(at4g38960 : 216.0) B-box type zinc finger family protein; FUNCTIONS IN: sequence-specific DNA binding transcription factor activity, zinc ion binding; INVOLVED IN: regulation of transcription; LOCATED IN: endomembrane system, intracellular; EXPRESSED IN: 18 plant structures; EXPRESSED DURING: 8 growth stages; CONTAINS InterPro DOMAIN/s: Zinc finger, B-box (InterPro:IPR000315); BEST Arabidopsis …	Zinc finger (B-box type)	Regulation overview.Regulation of gene expression.Regulation of transcription.Transcription factor.Zinc finger B-box family transcription factor
27.3.26	RNA.regulation of transcription.MYB-related transcription factor family	VIT_06s0080g00790	82.7147	435.853	2.39763	114.2	353.898	1.63177	'(at5g04760 : 197.0) Duplicated homeodomain-like superfamily protein; CONTAINS InterPro DOMAIN/s: SANT, DNA-binding (InterPro:IPR001005), Molecular chaperone, heat shock protein, Hsp40, DnaJ (InterPro:IPR015609), Homeodomain-like (InterPro:IPR009057), Myb, DNA-binding (InterPro:IPR014778), HTH transcriptional regulator, Myb-type, DNA-binding (InterPro:IPR017930), Myb-like DNA-binding domain, SHAQ…	MYB divaricata	Development.Reproductive development.Flower development
27.3.99	RNA.regulation of transcription.unclassified	VIT_12s0028g00610	91.4014	184.053	1.00983	75.0809	225.124	1.58421	'(at3g59080 : 609.0) Eukaryotic aspartyl protease family protein; FUNCTIONS IN: DNA binding, aspartic-type endopeptidase activity; INVOLVED IN: proteolysis; LOCATED IN: endomembrane system; EXPRESSED IN: 21 plant structures; EXPRESSED DURING: 11 growth stages; CONTAINS InterPro DOMAIN/s: Peptidase aspartic (InterPro:IPR021109), Peptidase aspartic, catalytic (InterPro:IPR009007), Peptidase A1 (Int…	Aspartyl protease	Metabolism.Primary metabolism.Protein metabolism and modification.Proteolysis.Peptidase-mediated proteolysis
27.3.7	RNA.regulation of transcription.C2C2(Zn) CO-like, Constans-like zinc finger family	VIT_11s0052g01800	282.391	834.655	1.56348	508.166	1311.38	1.36772	'(at5g57660 : 309.0) CONSTANS-like 5 (COL5); FUNCTIONS IN: sequence-specific DNA binding transcription factor activity, zinc ion binding; INVOLVED IN: regulation of transcription; LOCATED IN: intracellular; EXPRESSED IN: 23 plant structures; EXPRESSED DURING: 13 growth stages; CONTAINS InterPro DOMAIN/s: CCT domain (InterPro:IPR010402), Zinc finger, B-box (InterPro:IPR000315); BEST Arabidopsis th…	Constans-like 5	Development.Reproductive development.Flower development
27.3.32	RNA.regulation of transcription.WRKY domain transcription factor family	VIT_06s0004g07500	529.551	1722.39	1.70157	568.231	1398.86	1.29971	'(at2g38470 : 289.0) Member of the plant WRKY transcription factor family. Regulates the antagonistic relationship between defense pathways mediating responses to P. syringae and necrotrophic fungal pathogens. Located in nucleus. Involved in response to various abiotic stresses - especially salt stress.; WRKY DNA-binding protein 33 (WRKY33); CONTAINS InterPro DOMAIN/s: DNA-binding WRKY (InterPro:…	WRKY DNA-binding protein 33	Response to stimulus.Stress response.Biotic stress response.Plant-pathogen interaction
27.3.30	RNA.regulation of transcription.Trihelix, Triple-Helix transcription factor family	VIT_02s0025g03220	73.715	295.537	2.00331	124.253	290.531	1.22542	'(gnl|cdd|39483 : 158.0) no description available & (at1g33240 : 157.0) Encodes a plant transcriptional activator that contains two separate, but similar, trihelix DNA-binding domains, similar to GT-2. Gene is expressed in all aerial parts of the plant, with higher level of expression in siliques. At-GTL2 was thought to be a duplicated copy of this gene but is likely to be a cloning artefact, the…	Trihelix DNA-binding protein (GT2)	Regulation overview.Regulation of gene expression.Regulation of transcription.Transcription factor.Trihelix family transcription factor
27.3.32	RNA.regulation of transcription.WRKY domain transcription factor family	VIT_01s0010g03930	174.869	384.596	1.13707	134.447	306.224	1.18755	'(at5g13080 : 165.0) WRKY75 is one of several transcription factors induced during Pi deprivation. It is nuclear localized and regulated differentially during Pi starvation. RNAi mediated suppression of WRKY75 made the plants more susceptible to Pi stress as indicated by the higher accumulation of anthocyanin during Pi starvation.; WRKY DNA-binding protein 75 (WRKY75); CONTAINS InterPro DOMAIN/s:…	WRKY DNA-binding protein 75	Regulation overview.Regulation of gene expression.Regulation of transcription.Transcription factor.WRKY family transcription factor
27.3.30	RNA.regulation of transcription.Trihelix, Triple-Helix transcription factor family	VIT_04s0044g00510	392.611	793.708	1.01551	382.501	852.625	1.15645	'(at1g76880 : 344.0) Duplicated homeodomain-like superfamily protein; CONTAINS InterPro DOMAIN/s: SANT, DNA-binding (InterPro:IPR001005), MYB-like (InterPro:IPR017877); BEST Arabidopsis thaliana protein match is: Duplicated homeodomain-like superfamily protein (TAIR:AT1G76890.2); Has 4096 Blast hits to 3293 proteins in 319 species: Archae - 0; Bacteria - 232; Metazoa - 1014; Fungi - 378; Plants -…	GT2-like trihelix DNA-binding protein	Regulation overview.Regulation of gene expression.Regulation of transcription.Transcription factor.Trihelix family transcription factor
27.4	RNA.RNA binding	VIT_13s0019g05360	176.38	388.315	1.13854	158.817	344.484	1.11707	'(at5g04430 : 375.0) Gene model AT5G04430.1 produces active protein. (BTS1S). Binds to ToMV genomic RNA and prevents viral multiplication.; binding to TOMV RNA 1L (long form) (BTR1L); CONTAINS InterPro DOMAIN/s: K Homology, type 1, subgroup (InterPro:IPR018111), K Homology (InterPro:IPR004087), K Homology, type 1 (InterPro:IPR004088); BEST Arabidopsis thaliana protein match is: RNA-binding KH dom…	KH domain-containing protein NOVA	Metabolism.Primary metabolism.Nucleobase, nucleoside, nucleotide, nucleic acid metabolism.Nucleic acid metabolism.RNA metabolism.RNA processing.mRNA processing.mRNA splicing
27.3.99	RNA.regulation of transcription.unclassified	VIT_12s0057g00880	294.22	752.966	1.35569	338.361	715.729	1.08085	'(at5g58470 : 181.0) TBP-associated factor 15B (TAF15b); FUNCTIONS IN: binding, nucleotide binding, zinc ion binding, nucleic acid binding; INVOLVED IN: biological_process unknown; LOCATED IN: chloroplast; EXPRESSED IN: 22 plant structures; EXPRESSED DURING: 13 growth stages; CONTAINS InterPro DOMAIN/s: RNA recognition motif, RNP-1 (InterPro:IPR000504), Nucleotide-binding, alpha-beta plait (Inter…	TAF15b (TBP-associated factor 15b) zf-ranBP	Regulation overview.Regulation of gene expression.Regulation of transcription.Transcription factor.Other zinc finger family transcription factor
27.3.26	RNA.regulation of transcription.MYB-related transcription factor family	VIT_15s0048g02410	274.738	627.906	1.19249	313.93	654.509	1.05997	'(at1g01060 : 347.0) LHY encodes a myb-related putative transcription factor involved in circadian rhythm along with another myb transcription factor CCA1; LATE ELONGATED HYPOCOTYL (LHY); FUNCTIONS IN: DNA binding, sequence-specific DNA binding transcription factor activity; INVOLVED IN: in 11 processes; EXPRESSED IN: 22 plant structures; EXPRESSED DURING: 13 growth stages; BEST Arabidopsis thali…	Myb CCA1 (circadian clock associated 1)	Signaling.Signaling pathway.Circadian clock Signaling
27.3.7	RNA.regulation of transcription.C2C2(Zn) CO-like, Constans-like zinc finger family	VIT_05s0102g00750	121.163	353.608	1.5452	168.577	343.193	1.02561	'(at2g31380 : 267.0) a B-box zinc finger protein that interacts with COP1. contains a novel 11 amino acid motif at the C-terminus (also found at the N-terminus of HY5) that is involved in the COP1 interaction.; salt tolerance homologue (STH); FUNCTIONS IN: sequence-specific DNA binding transcription factor activity, zinc ion binding, protein domain specific binding; INVOLVED IN: regulation of tra…	Zinc finger (B-box type)	Regulation overview.Regulation of gene expression.Regulation of transcription.Transcription factor.Zinc finger B-box family transcription factor
27.3.3	RNA.regulation of transcription.AP2/EREBP, APETALA2/Ethylene-responsive element binding protein family	VIT_17s0000g00200	268.395	542.082	1.01416	388.412	790.557	1.02528	'(at5g61890 : 116.0) encodes a member of the ERF (ethylene response factor) subfamily B-4 of ERF/AP2 transcription factor family. The protein contains one AP2 domain. There are 7 members in this subfamily.; Integrase-type DNA-binding superfamily protein; CONTAINS InterPro DOMAIN/s: DNA-binding, integrase-type (InterPro:IPR016177), Pathogenesis-related transcriptional factor/ERF, DNA-binding (Inte…	Ethylene-responsive transcription factor ERF114	Signaling.Hormone Signaling.Ethylene Signaling.Ethylene-mediated Signaling pathway
27.1.19	RNA.processing.ribonucleases	VIT_17s0000g08000	2114.19	789.974	-1.42023	1631.8	809.234	-1.01184	'(at1g24450 : 184.0) NUCLEAR FUSION DEFECTIVE 2 (NFD2); FUNCTIONS IN: RNA binding, ribonuclease III activity; INVOLVED IN: RNA processing; LOCATED IN: vacuole; EXPRESSED IN: 23 plant structures; EXPRESSED DURING: 13 growth stages; CONTAINS InterPro DOMAIN/s: Ribonuclease III (InterPro:IPR000999); Has 2124 Blast hits to 2124 proteins in 820 species: Archae - 3; Bacteria - 1583; Metazoa - 2; Fungi …	Ribonuclease III	Metabolism.Primary metabolism.Nucleobase, nucleoside, nucleotide, nucleic acid metabolism.Nucleic acid metabolism.RNA metabolism.RNA catabolism
27.1.1	RNA.processing.splicing	VIT_18s0001g05550	601.741	179.413	-1.74585	533.48	235.714	-1.17839	'(at5g64200 : 166.0) encodes an SC35-like splicing factor of 35 kD localized to the nuclear specks.; ortholog of human splicing factor SC35 (SC35); FUNCTIONS IN: RNA binding, nucleotide binding, nucleic acid binding; INVOLVED IN: nuclear mRNA splicing, via spliceosome, RNA splicing; LOCATED IN: cytosol, nuclear speck, membrane; EXPRESSED IN: 24 plant structures; EXPRESSED DURING: 13 growth stages…	Splicing factor, arginine/serine-rich 2	Metabolism.Primary metabolism.Nucleobase, nucleoside, nucleotide, nucleic acid metabolism.Nucleic acid metabolism.RNA metabolism.RNA processing.mRNA processing.mRNA splicing
27.3.2	RNA.regulation of transcription.Alfin-like	VIT_04s0008g01670	342.677	100.508	-1.76954	315.469	125.128	-1.33409	'(at5g20510 : 317.0) AL5 encodes a member of the Alfin-Like family of nuclear-localized PhD domain containing homeodomain proteins. Binds to H3K4 di or trimethylated DNA.; alfin-like 5 (AL5); CONTAINS InterPro DOMAIN/s: Zinc finger, PHD-type, conserved site (InterPro:IPR019786), Protein of unknown function DUF3594 (InterPro:IPR021998), Zinc finger, PHD-type (InterPro:IPR001965), Zinc finger, FYVE…	PHD finger protein alfin	Regulation overview.Regulation of gene expression.Regulation of transcription.Transcription factor.Alfin-like family transcription factor
27.3.3	RNA.regulation of transcription.AP2/EREBP, APETALA2/Ethylene-responsive element binding protein family	VIT_19s0014g02240	282.737	108.803	-1.37775	407.949	90.3798	-2.17432	'(gnl|cdd|47695 : 104.0) no description available & (q40477|erf4_tobac : 90.5) Ethylene-responsive transcription factor 4 (Ethylene-responsive element-binding factor 4 homolog) (EREBP-3) (NtERF3) - Nicotiana tabacum (Common tobacco) & (at3g15210 : 89.0) Encodes a member of the ERF (ethylene response factor) subfamily B-1 of ERF/AP2 transcription factor family (ATERF-4). The protein contains one A…	Ethylene responsive element binding factor 4	Regulation overview.Regulation of gene expression.Regulation of transcription.Transcription factor.AP2 family transcription factor
27.3.4	RNA.regulation of transcription.ARF, Auxin Response Factor family	VIT_06s0004g03130	194.037	54.3373	-1.83632	209.773	49.1263	-2.09426	'(at5g60450 : 833.0) Encodes a member of the ARF family of transcription factors which mediate auxin responses. ARF4 appears to have redundant function with ETT(ARF3) in specifying abaxial cell identity.; auxin response factor 4 (ARF4); FUNCTIONS IN: sequence-specific DNA binding transcription factor activity; INVOLVED IN: vegetative phase change, regulation of transcription, DNA-dependent, abaxi…	Auxin response factor 4	Signaling.Hormone Signaling.Auxin Signaling.Auxin-mediated Signaling pathway
27.3.5	RNA.regulation of transcription.ARR	VIT_13s0067g03490	247.486	71.1911	-1.79758	218.08	88.2776	-1.30474	'(at3g57040 : 199.0) response regulator ARR9, A two-component response regulator-like protein with a receiver domain with a conserved aspartate residue and a possible phosphorylation site and at the N-terminal half. Appears to interact with histidine kinase like genes ATHP3 and ATHP2; response regulator 9 (ARR9); CONTAINS InterPro DOMAIN/s: CheY-like (InterPro:IPR011006), Signal transduction resp…	ARR9 typeA	Signaling.Hormone Signaling.Cytokinin Signaling.Cytokinin-mediated Signaling pathway
27.3.5	RNA.regulation of transcription.ARR	VIT_08s0007g05390	589.845	258.34	-1.19106	532.803	211.86	-1.33049	'(at3g57040 : 235.0) response regulator ARR9, A two-component response regulator-like protein with a receiver domain with a conserved aspartate residue and a possible phosphorylation site and at the N-terminal half. Appears to interact with histidine kinase like genes ATHP3 and ATHP2; response regulator 9 (ARR9); CONTAINS InterPro DOMAIN/s: CheY-like (InterPro:IPR011006), Signal transduction resp…	ARR3 typeA	Signaling.Hormone Signaling.Cytokinin Signaling.Cytokinin-mediated Signaling pathway
27.3.5	RNA.regulation of transcription.ARR	VIT_18s0001g02540	564.601	82.8425	-2.76879	659.44	105.781	-2.64016	'(at3g57040 : 160.0) response regulator ARR9, A two-component response regulator-like protein with a receiver domain with a conserved aspartate residue and a possible phosphorylation site and at the N-terminal half. Appears to interact with histidine kinase like genes ATHP3 and ATHP2; response regulator 9 (ARR9); CONTAINS InterPro DOMAIN/s: CheY-like (InterPro:IPR011006), Signal transduction resp…	ARR9 typeA	Signaling.Hormone Signaling.Cytokinin Signaling.Cytokinin-mediated Signaling pathway
27.3.37	RNA.regulation of transcription.AS2,Lateral Organ Boundaries Gene Family	VIT_03s0091g00670	449.623	146.917	-1.61371	515.587	221.325	-1.22005	'(at3g49940 : 202.0) LOB domain-containing protein 38 (LBD38); CONTAINS InterPro DOMAIN/s: Lateral organ boundaries, LOB (InterPro:IPR004883); BEST Arabidopsis thaliana protein match is: LOB domain-containing protein 37 (TAIR:AT5G67420.1); Has 581 Blast hits to 580 proteins in 26 species: Archae - 0; Bacteria - 0; Metazoa - 0; Fungi - 0; Plants - 581; Viruses - 0; Other Eukaryotes - 0 (source: NC…	Lateral organ boundaries protein 38	Regulation overview.Regulation of gene expression.Regulation of transcription.Transcription factor.AS2 family transcription factor
27.3.37	RNA.regulation of transcription.AS2,Lateral Organ Boundaries Gene Family	VIT_19s0027g01120	713.581	222.255	-1.68286	739.424	284.227	-1.37936	'(at1g31320 : 201.0) LOB domain-containing protein 4 (LBD4); CONTAINS InterPro DOMAIN/s: Lateral organ boundaries, LOB (InterPro:IPR004883); BEST Arabidopsis thaliana protein match is: ASYMMETRIC LEAVES 2-like 9 (TAIR:AT1G16530.1); Has 1039 Blast hits to 1034 proteins in 25 species: Archae - 0; Bacteria - 0; Metazoa - 0; Fungi - 0; Plants - 1039; Viruses - 0; Other Eukaryotes - 0 (source: NCBI BL…	Lateral organ boundaries protein 4	Regulation overview.Regulation of gene expression.Regulation of transcription.Transcription factor.AS2 family transcription factor
27.3.40	RNA.regulation of transcription.Aux/IAA family	VIT_18s0001g08090	2077.46	928.234	-1.16226	2358.19	874.692	-1.43083	'(at5g65670 : 320.0) auxin (indole-3-acetic acid) induced gene; indole-3-acetic acid inducible 9 (IAA9); CONTAINS InterPro DOMAIN/s: Aux/IAA-ARF-dimerisation (InterPro:IPR011525), AUX/IAA protein (InterPro:IPR003311); BEST Arabidopsis thaliana protein match is: indoleacetic acid-induced protein 8 (TAIR:AT2G22670.4); Has 2120 Blast hits to 2118 proteins in 85 species: Archae - 0; Bacteria - 0; Met…	IAA9	Signaling.Hormone Signaling.Auxin Signaling.Auxin-mediated Signaling pathway
27.3.40	RNA.regulation of transcription.Aux/IAA family	VIT_07s0141g00290	1320.96	212.421	-2.63659	1760.05	279.47	-2.65485	'(at3g04730 : 291.0) early auxin-induced (IAA16); indoleacetic acid-induced protein 16 (IAA16); FUNCTIONS IN: sequence-specific DNA binding transcription factor activity; INVOLVED IN: response to auxin stimulus; LOCATED IN: nucleus; EXPRESSED IN: 22 plant structures; EXPRESSED DURING: 13 growth stages; CONTAINS InterPro DOMAIN/s: Aux/IAA-ARF-dimerisation (InterPro:IPR011525), AUX/IAA protein (Int…	IAA16	Signaling.Hormone Signaling.Auxin Signaling.Auxin-mediated Signaling pathway
27.3.40	RNA.regulation of transcription.Aux/IAA family	VIT_09s0002g04080	1144.78	105.721	-3.43674	1274.69	120.02	-3.4088	'(at4g29080 : 296.0) phytochrome-associated protein 2 (PAP2); phytochrome-associated protein 2 (PAP2); FUNCTIONS IN: sequence-specific DNA binding transcription factor activity; INVOLVED IN: response to auxin stimulus, regulation of translation; LOCATED IN: intracellular, nucleus; EXPRESSED IN: 22 plant structures; EXPRESSED DURING: 13 growth stages; CONTAINS InterPro DOMAIN/s: Aux/IAA-ARF-dimeri…	IAA9	Signaling.Hormone Signaling.Auxin Signaling.Auxin-mediated Signaling pathway
27.3.6	RNA.regulation of transcription.bHLH,Basic Helix-Loop-Helix family	VIT_14s0081g00720	195.948	43.1929	-2.1816	167.374	81.8792	-1.03151	'(at4g14410 : 180.0) basic Helix-Loop-Helix 104 (bHLH104); FUNCTIONS IN: DNA binding, sequence-specific DNA binding transcription factor activity; INVOLVED IN: regulation of transcription; LOCATED IN: nucleus; EXPRESSED IN: 24 plant structures; EXPRESSED DURING: 15 growth stages; CONTAINS InterPro DOMAIN/s: Helix-loop-helix DNA-binding domain (InterPro:IPR001092), Helix-loop-helix DNA-binding (In…	Basic helix-loop-helix (bHLH) family	Regulation overview.Regulation of gene expression.Regulation of transcription.Transcription factor.bHLH family transcription factor
27.3.6	RNA.regulation of transcription.bHLH,Basic Helix-Loop-Helix family	VIT_15s0046g00320	495.773	231.723	-1.09728	484.403	234.116	-1.04899	'(at1g01260 : 545.0) basic helix-loop-helix (bHLH) DNA-binding superfamily protein; FUNCTIONS IN: DNA binding, sequence-specific DNA binding transcription factor activity; INVOLVED IN: regulation of transcription; LOCATED IN: nucleus; EXPRESSED IN: 24 plant structures; EXPRESSED DURING: 15 growth stages; CONTAINS InterPro DOMAIN/s: Helix-loop-helix DNA-binding domain (InterPro:IPR001092), Helix-l…	Myc2 bHLH protein	Signaling.Hormone Signaling.Jasmonate salicylate signaling.Jasmonate Signaling.Jasmonate-mediated Signaling pathway
27.3.6	RNA.regulation of transcription.bHLH,Basic Helix-Loop-Helix family	VIT_07s0005g03070	267.648	132.739	-1.01175	295.171	131.279	-1.16892	'(at1g06150 : 525.0) basic helix-loop-helix (bHLH) DNA-binding superfamily protein; FUNCTIONS IN: sequence-specific DNA binding transcription factor activity; INVOLVED IN: regulation of transcription; LOCATED IN: nucleus; CONTAINS InterPro DOMAIN/s: Helix-loop-helix DNA-binding domain (InterPro:IPR001092), Helix-loop-helix DNA-binding (InterPro:IPR011598); BEST Arabidopsis thaliana protein match …	LHW (lonesome highway)	Regulation overview.Regulation of gene expression.Regulation of transcription.Transcription factor.bHLH family transcription factor
27.3.6	RNA.regulation of transcription.bHLH,Basic Helix-Loop-Helix family	VIT_14s0030g02230	362.408	89.1982	-2.02253	338.392	115.605	-1.54949	'(at4g02590 : 175.0) unfertilized embryo sac 12 (UNE12); FUNCTIONS IN: DNA binding, sequence-specific DNA binding transcription factor activity; INVOLVED IN: double fertilization forming a zygote and endosperm, regulation of transcription; LOCATED IN: nucleus; EXPRESSED IN: 22 plant structures; EXPRESSED DURING: 13 growth stages; CONTAINS InterPro DOMAIN/s: Helix-loop-helix DNA-binding domain (In…	Unfertilized embryo sac 12 UNE12	Regulation overview.Regulation of gene expression.Regulation of transcription.Transcription factor.bHLH family transcription factor
27.3.6	RNA.regulation of transcription.bHLH,Basic Helix-Loop-Helix family	VIT_10s0003g01160	482.46	228.613	-1.0775	540.206	122.002	-2.1466	'(at2g40200 : 85.5) basic helix-loop-helix (bHLH) DNA-binding superfamily protein; FUNCTIONS IN: DNA binding, sequence-specific DNA binding transcription factor activity; INVOLVED IN: regulation of transcription; LOCATED IN: nucleus; EXPRESSED IN: 21 plant structures; EXPRESSED DURING: 13 growth stages; CONTAINS InterPro DOMAIN/s: Helix-loop-helix DNA-binding domain (InterPro:IPR001092), Helix-lo…	Basic helix-loop-helix (bHLH) family	Regulation overview.Regulation of gene expression.Regulation of transcription.Transcription factor.bHLH family transcription factor
27.3.35	RNA.regulation of transcription.bZIP transcription factor family	VIT_03s0038g04450	1283.25	623.295	-1.04181	1505.54	691.938	-1.12157	'(at1g75390 : 136.0) basic leucine-zipper 44 (bZIP44); FUNCTIONS IN: DNA binding, protein heterodimerization activity, sequence-specific DNA binding transcription factor activity; INVOLVED IN: regulation of transcription, DNA-dependent; LOCATED IN: chloroplast; CONTAINS InterPro DOMAIN/s: Basic-leucine zipper (bZIP) transcription factor (InterPro:IPR004827), bZIP transcription factor, bZIP-1 (Int…	Basic leucine-zipper 11 GBF6	Regulation overview.Regulation of gene expression.Regulation of transcription.Transcription factor.bZIP family transcription factor
27.3.35	RNA.regulation of transcription.bZIP transcription factor family	VIT_14s0083g00700	320.694	21.7009	-3.88537	386.496	28.0921	-3.78222	'(at3g30530 : 137.0) basic leucine-zipper 42 (bZIP42); FUNCTIONS IN: DNA binding, protein homodimerization activity, protein heterodimerization activity, sequence-specific DNA binding transcription factor activity; INVOLVED IN: regulation of transcription, DNA-dependent; EXPRESSED IN: inflorescence meristem, flower; EXPRESSED DURING: petal differentiation and expansion stage; CONTAINS InterPro DO…	BZIP transcription factor BZIP42	Regulation overview.Regulation of gene expression.Regulation of transcription.Transcription factor.bZIP family transcription factor
27.3.8	RNA.regulation of transcription.C2C2(Zn) DOF zinc finger family	VIT_15s0046g00150	299.141	131.159	-1.18951	270.485	132.238	-1.03242	'(at3g61850 : 175.0) Zinc finger transcription factor of the Dof family involved in the control of seed germination.; dof affecting germination 1 (DAG1); CONTAINS InterPro DOMAIN/s: Zinc finger, Dof-type (InterPro:IPR003851); BEST Arabidopsis thaliana protein match is: Dof-type zinc finger DNA-binding family protein (TAIR:AT2G46590.2); Has 30201 Blast hits to 17322 proteins in 780 species: Archae…	DOF affecting germination 1	Regulation overview.Regulation of gene expression.Regulation of transcription.Transcription factor.C2C2-DOF family transcription factor
27.3.8	RNA.regulation of transcription.C2C2(Zn) DOF zinc finger family	VIT_07s0255g00020	191.038	58.9177	-1.69708	217.556	68.1127	-1.67539	'(at3g50410 : 152.0) Arabidopsis Dof protein containing a single 51-amino acid zinc finger DNA-binding domain, which may play an important roles in plant growth and development.; OBF binding protein 1 (OBP1); CONTAINS InterPro DOMAIN/s: Zinc finger, Dof-type (InterPro:IPR003851); BEST Arabidopsis thaliana protein match is: Dof-type zinc finger DNA-binding family protein (TAIR:AT5G66940.1); Has 11…	OBF binding protein 1	Regulation overview.Regulation of gene expression.Regulation of transcription.Transcription factor.C2C2-DOF family transcription factor
27.3.9	RNA.regulation of transcription.C2C2(Zn) GATA transcription factor family	VIT_08s0007g07550	609.161	267.59	-1.1868	558.416	233.219	-1.25966	'(at4g32890 : 125.0) Encodes a member of the GATA factor family of zinc finger transcription factors.; GATA transcription factor 9 (GATA9); CONTAINS InterPro DOMAIN/s: Zinc finger, NHR/GATA-type (InterPro:IPR013088), Transcription factor, GATA, plant (InterPro:IPR016679), Zinc finger, GATA-type (InterPro:IPR000679); BEST Arabidopsis thaliana protein match is: GATA transcription factor 12 (TAIR:AT…	GATA transcription factor 11	Regulation overview.Regulation of gene expression.Regulation of transcription.Transcription factor.C2C2-GATA family transcription factor
27.3.11	RNA.regulation of transcription.C2H2 zinc finger family	VIT_01s0011g06200	264.268	129.988	-1.02363	280.75	120.907	-1.21538	'(at1g66140 : 146.0) Encodes a zinc finger protein containing only a single zinc finger.; zinc finger protein 4 (ZFP4); FUNCTIONS IN: sequence-specific DNA binding transcription factor activity, zinc ion binding, nucleic acid binding; INVOLVED IN: regulation of transcription; LOCATED IN: intracellular; EXPRESSED IN: 14 plant structures; EXPRESSED DURING: 8 growth stages; CONTAINS InterPro DOMAIN/…	Zinc finger protein 4	Regulation overview.Regulation of gene expression.Regulation of transcription.Transcription factor.C2H2 family transcription factor
27.3.11	RNA.regulation of transcription.C2H2 zinc finger family	VIT_06s0080g00270	641.872	237.892	-1.43198	576.357	228.28	-1.33616	'(at1g08290 : 337.0) WIP domain protein 3 (WIP3); CONTAINS InterPro DOMAIN/s: Zinc finger, C2H2-like (InterPro:IPR015880), Zinc finger, C2H2-type (InterPro:IPR007087); BEST Arabidopsis thaliana protein match is: WIP domain protein 5 (TAIR:AT1G51220.1); Has 40394 Blast hits to 17903 proteins in 213 species: Archae - 0; Bacteria - 0; Metazoa - 38493; Fungi - 119; Plants - 685; Viruses - 0; Other Eu…	Zinc finger (C2H2 type) protein (WIP3)	Regulation overview.Regulation of gene expression.Regulation of transcription.Transcription factor.C2H2 family transcription factor
27.3.11	RNA.regulation of transcription.C2H2 zinc finger family	VIT_01s0150g00140	180.299	86.3757	-1.06169	175.56	55.4904	-1.66165	'(at1g57820 : 780.0) Encodes a 645-amino acid methylcytosine-binding protein with a PHD domain, two RING finger domains, and an SRA domain that is involved in centromere heterochromatinization. This protein functions as an E3 ubiquitin ligase in vitro. The protein has been shown to bind to methylated cytosines of CG, CNG and CNN motifs via its SRA domain but has a preference for the former. It pl…	ORTH2/VIM1 (variant in methylation 1)	Regulation overview.Regulation of gene expression.Regulation of transcription.Transcription factor.SET PCG family transcription factor
27.3.11	RNA.regulation of transcription.C2H2 zinc finger family	VIT_06s0004g06240	243.689	84.5732	-1.52677	454.639	94.3755	-2.26824	'(at2g29660 : 320.0) zinc finger (C2H2 type) family protein; CONTAINS InterPro DOMAIN/s: Zinc finger, C2H2-like (InterPro:IPR015880), Zinc finger, C2H2-type (InterPro:IPR007087); BEST Arabidopsis thaliana protein match is: zinc finger protein-related (TAIR:AT5G54630.1); Has 407 Blast hits to 407 proteins in 27 species: Archae - 0; Bacteria - 0; Metazoa - 0; Fungi - 28; Plants - 376; Viruses - 0; …	Zinc finger (C2H2 type) family	Regulation overview.Regulation of gene expression.Regulation of transcription.Transcription factor.C2H2 family transcription factor
27.3.22	RNA.regulation of transcription.HB,Homeobox transcription factor family	VIT_00s0732g00010	1122.66	492.302	-1.1893	1142.45	457.015	-1.32182	'(at4g37790 : 233.0) Encodes homeobox protein HAT22, member of the HD-Zip II family.; HAT22; FUNCTIONS IN: sequence-specific DNA binding transcription factor activity; INVOLVED IN: regulation of transcription, DNA-dependent, response to cytokinin stimulus; LOCATED IN: nucleus; EXPRESSED IN: 22 plant structures; EXPRESSED DURING: 13 growth stages; CONTAINS InterPro DOMAIN/s: Homeobox, conserved si…	Homeobox-leucine zipper protein 22	Regulation overview.Regulation of gene expression.Regulation of transcription.Transcription factor.Homeobox domain family transcription factor
27.3.22	RNA.regulation of transcription.HB,Homeobox transcription factor family	VIT_18s0001g10160	2048.41	498.471	-2.03892	2481.17	851.418	-1.54308	'(at1g46480 : 214.0) Encodes a WUSCHEL-related homeobox gene family member with 65 amino acids in its homeodomain. Proteins in this family contain a sequence of eight residues (TLPLFPMH) downstream of the homeodomain called the WUS box. This protein also contains an acidic domain approximately 10 residues upstream of the WUS box. Part of the TDIF-TDR-WOX4 signaling pathway that plays a crucial ro…	Wuschel homeobox 4	Regulation overview.Regulation of gene expression.Regulation of transcription.Transcription factor.Homeobox domain family transcription factor
27.3.22	RNA.regulation of transcription.HB,Homeobox transcription factor family	VIT_18s0001g06430	604.479	107.903	-2.48596	542.908	108.913	-2.31753	'(at4g40060 : 166.0) Encodes a homeodomain leucine zipper class I (HD-Zip I) protein.; homeobox protein 16 (HB16); FUNCTIONS IN: sequence-specific DNA binding, transcription activator activity, sequence-specific DNA binding transcription factor activity; INVOLVED IN: in 6 processes; LOCATED IN: nucleus; EXPRESSED IN: 23 plant structures; EXPRESSED DURING: 13 growth stages; CONTAINS InterPro DOMAI…	Homeobox-leucine zipper protein ATHB-6	Signaling.Hormone Signaling.ABA Signaling.ABA-mediated Signaling pathway
27.3.24	RNA.regulation of transcription.MADS box transcription factor family	VIT_17s0000g01230	1729.18	617.125	-1.48645	2926.18	725.4	-2.01217	'(q6eu39|mads6_orysa : 151.0) MADS-box transcription factor 6 (OsMADS6) - Oryza sativa (Rice) & (at2g45650 : 147.0) sequence suggests this encodes a MADS-box transcription factor; AGAMOUS-like 6 (AGL6); FUNCTIONS IN: DNA binding, sequence-specific DNA binding transcription factor activity; INVOLVED IN: vegetative to reproductive phase transition of meristem, floral organ development; LOCATED IN: …	MADS-box protein AGL20	Development.Reproductive development.Flower development
27.3.25	RNA.regulation of transcription.MYB domain transcription factor family	VIT_16s0022g01210	209.774	33.1831	-2.66031	189.707	68.4741	-1.47014	'(q50ex6|odo1_pethy : 278.0) ODORANT1 protein (MYB-like protein ODO1) - Petunia hybrida (Petunia) & (at4g12350 : 271.0) Encodes a putative transcription factor (MYB42).; myb domain protein 42 (MYB42); CONTAINS InterPro DOMAIN/s: SANT, DNA-binding (InterPro:IPR001005), Homeodomain-like (InterPro:IPR009057), Myb, DNA-binding (InterPro:IPR014778), HTH transcriptional regulator, Myb-type, DNA-binding…	Myb domain protein 85	Regulation overview.Regulation of gene expression.Regulation of transcription.Transcription factor.MYB family transcription factor
27.3.25	RNA.regulation of transcription.MYB domain transcription factor family	VIT_07s0005g03340	586.015	226.491	-1.37149	413.316	123.61	-1.74145	'(at2g31180 : 229.0) Member of the R2R3 factor gene family.; myb domain protein 14 (MYB14); CONTAINS InterPro DOMAIN/s: SANT, DNA-binding (InterPro:IPR001005), Homeodomain-like (InterPro:IPR009057), Myb, DNA-binding (InterPro:IPR014778), HTH transcriptional regulator, Myb-type, DNA-binding (InterPro:IPR017930), Homeodomain-related (InterPro:IPR012287), Myb transcription factor (InterPro:IPR015495…	Myb domain protein 14	Regulation overview.Regulation of gene expression.Regulation of transcription.Transcription factor.MYB family transcription factor
27.3.26	RNA.regulation of transcription.MYB-related transcription factor family	VIT_13s0019g03370	326.153	143.167	-1.18785	364.933	178.699	-1.0301	'(at3g11280 : 255.0) Putative transcription factors interacting with the gene product of VHA-B1 (vacuolar ATPase subunit B1; as shown through yeast two-hybrid assay).; Duplicated homeodomain-like superfamily protein; CONTAINS InterPro DOMAIN/s: Molecular chaperone, heat shock protein, Hsp40, DnaJ (InterPro:IPR015609), SANT, eukarya (InterPro:IPR017884), Myb-like DNA-binding domain, SHAQKYF class …	Myb family	Regulation overview.Regulation of gene expression.Regulation of transcription.Transcription factor.MYB-related family transcription factor
27.3.27	RNA.regulation of transcription.NAC domain transcription factor family	VIT_16s0098g00760	447.105	167.282	-1.41833	516.583	148.131	-1.80213	'(at4g35580 : 287.0) NAC transcription factor-like 9 (NTL9); CONTAINS InterPro DOMAIN/s: No apical meristem (NAM) protein (InterPro:IPR003441); BEST Arabidopsis thaliana protein match is: NAC 014 (TAIR:AT1G33060.2). & (gnl|cdd|66085 : 218.0) no description available & (q7gcl7|nac74_orysa : 184.0) NAC domain-containing protein 74 (ONAC074) - Oryza sativa (Rice) & (reliability: 574.0) & (original d…	No apical meristem cup-shaped cotyledon2	Regulation overview.Regulation of gene expression.Regulation of transcription.Transcription factor.NAC family transcription factor
27.3.67	RNA.regulation of transcription.putative transcription regulator	VIT_06s0004g05920	227.839	95.6701	-1.25187	198.231	88.4709	-1.16391	'(o82797|pcna_tobac : 496.0) Proliferating cell nuclear antigen (PCNA) - Nicotiana tabacum (Common tobacco) & (at2g29570 : 472.0) Functionally interacts with POLH to repair DNA damaged by UVB damage.; proliferating cell nuclear antigen 2 (PCNA2); FUNCTIONS IN: DNA binding, DNA polymerase processivity factor activity; INVOLVED IN: regulation of DNA replication, error-prone translesion synthesis; L…	Proliferating cell nuclear antigen (PCNA)	Metabolism.Primary metabolism.Nucleobase, nucleoside, nucleotide, nucleic acid metabolism.Nucleic acid metabolism.DNA metabolism.DNA replication
27.3.67	RNA.regulation of transcription.putative transcription regulator	VIT_02s0025g03780	452.407	197.992	-1.19218	429.084	188.692	-1.18523	'(p93788|remo_soltu : 91.7) Remorin (pp34) - Solanum tuberosum (Potato) & (at3g48940 : 86.7) Remorin family protein; CONTAINS InterPro DOMAIN/s: Remorin, C-terminal (InterPro:IPR005516), Remorin, N-terminal (InterPro:IPR005518); BEST Arabidopsis thaliana protein match is: Remorin family protein (TAIR:AT5G23750.2); Has 1837 Blast hits to 1261 proteins in 238 species: Archae - 1; Bacteria - 261; Me…	Remorin	Unclear
27.3.67	RNA.regulation of transcription.putative transcription regulator	VIT_15s0048g00870	189.035	74.5966	-1.34147	224.492	91.5561	-1.29394	'(at4g12080 : 214.0) AT-hook motif nuclear-localized protein 1 (AHL1); FUNCTIONS IN: DNA binding; LOCATED IN: mitochondrion, nucleolus, nucleus, cytoplasm; EXPRESSED IN: 9 plant structures; EXPRESSED DURING: LP.04 four leaves visible, 4 anthesis, petal differentiation and expansion stage; CONTAINS InterPro DOMAIN/s: Protein of unknown function DUF296 (InterPro:IPR005175), AT hook, DNA-binding mot…	AT-hook protein 1 (AHP1)	Regulation overview.Regulation of gene expression.Regulation of transcription.Transcription factor.HMG family transcription factor
27.3.67	RNA.regulation of transcription.putative transcription regulator	VIT_03s0091g01010	757.819	219.657	-1.7866	843.904	338.773	-1.31676	'(at1g10200 : 293.0) WLIM1; FUNCTIONS IN: sequence-specific DNA binding transcription factor activity, zinc ion binding; INVOLVED IN: biological_process unknown; LOCATED IN: plasma membrane; EXPRESSED IN: 23 plant structures; EXPRESSED DURING: 13 growth stages; CONTAINS InterPro DOMAIN/s: Zinc finger, LIM-type (InterPro:IPR001781); BEST Arabidopsis thaliana protein match is: GATA type zinc finger…	LIM domain protein WLIM1	Regulation overview.Regulation of gene expression.Regulation of transcription.Transcription factor.LIM family transcription factor
27.3.67	RNA.regulation of transcription.putative transcription regulator	VIT_13s0084g00820	3030.92	1213.92	-1.32008	3838.97	1357.23	-1.50005	'(at5g07030 : 486.0) Eukaryotic aspartyl protease family protein; FUNCTIONS IN: aspartic-type endopeptidase activity; INVOLVED IN: proteolysis; LOCATED IN: cell wall, plant-type cell wall; EXPRESSED IN: 23 plant structures; EXPRESSED DURING: 13 growth stages; CONTAINS InterPro DOMAIN/s: Peptidase aspartic, catalytic (InterPro:IPR009007), Peptidase aspartic (InterPro:IPR021109), Peptidase A1 (Inte…	Pepsin A	Metabolism.Primary metabolism.Protein metabolism and modification.Proteolysis.Peptidase-mediated proteolysis
27.3.30	RNA.regulation of transcription.Trihelix, Triple-Helix transcription factor family	VIT_13s0084g00800	588.217	193.864	-1.60131	518.422	254.733	-1.02514	'(at3g54390 : 241.0) sequence-specific DNA binding transcription factors; FUNCTIONS IN: sequence-specific DNA binding transcription factor activity; INVOLVED IN: regulation of transcription; LOCATED IN: cellular_component unknown; EXPRESSED IN: 20 plant structures; EXPRESSED DURING: 9 growth stages; BEST Arabidopsis thaliana protein match is: aspartate/glutamate/uridylate kinase family protein (T…	Transcription factor	Regulation overview.Regulation of gene expression.Regulation of transcription.Transcription factor.Trihelix family transcription factor
27.3.32	RNA.regulation of transcription.WRKY domain transcription factor family	VIT_11s0052g00450	548.065	265.619	-1.04499	518.218	198.26	-1.38617	'(at4g31550 : 203.0) member of WRKY Transcription Factor; Group II-d; negative regulator of basal resistance to Pseudomonas syringae.; WRKY DNA-binding protein 11 (WRKY11); CONTAINS InterPro DOMAIN/s: DNA-binding WRKY (InterPro:IPR003657), Transcription factor, WRKY, Zn-cluster (InterPro:IPR018872); BEST Arabidopsis thaliana protein match is: WRKY DNA-binding protein 17 (TAIR:AT2G24570.1); Has 33…	WRKY DNA-binding protein 11	Regulation overview.Regulation of gene expression.Regulation of transcription.Transcription factor.WRKY family transcription factor
27.3.32	RNA.regulation of transcription.WRKY domain transcription factor family	VIT_08s0058g01390	1361.76	471.636	-1.52973	959.618	204.827	-2.22805	'(at3g56400 : 119.0) member of WRKY Transcription Factor; Group III. Function as activator of SA-dependent defense genes and a repressor of JA-regulated genes. WRKY70-controlled suppression of JA-signaling is partly executed by NPR1.; WRKY DNA-binding protein 70 (WRKY70); CONTAINS InterPro DOMAIN/s: DNA-binding WRKY (InterPro:IPR003657); BEST Arabidopsis thaliana protein match is: WRKY DNA-bindin…	WRKY DNA-binding protein 70	Regulation overview.Regulation of gene expression.Regulation of transcription.Transcription factor.WRKY family transcription factor
27.3.32	RNA.regulation of transcription.WRKY domain transcription factor family	VIT_04s0008g05760	905.726	381.927	-1.24578	734.454	124.85	-2.55648	'(at1g80840 : 221.0) Pathogen-induced transcription factor. Binds W-box sequences in vitro. Forms protein complexes with itself and with WRKY40 and WRKY60. Coexpression with WRKY18 or WRKY60 made plants more susceptible to both P. syringae and B. cinerea. WRKY18, WRKY40, and WRKY60 have partially redundant roles in response to the hemibiotrophic bacterial pathogen Pseudomonas syringae and the nec…	WRKY DNA-binding protein 18	Regulation overview.Regulation of gene expression.Regulation of transcription.Transcription factor.WRKY family transcription factor
27.3.32	RNA.regulation of transcription.WRKY domain transcription factor family	VIT_07s0031g01840	700.87	129.667	-2.43433	627.655	102.962	-2.60787	'(at4g39410 : 168.0) member of WRKY Transcription Factor; Group II-c; WRKY DNA-binding protein 13 (WRKY13); FUNCTIONS IN: sequence-specific DNA binding transcription factor activity; INVOLVED IN: regulation of transcription, DNA-dependent; LOCATED IN: chloroplast; EXPRESSED IN: 18 plant structures; EXPRESSED DURING: 10 growth stages; CONTAINS InterPro DOMAIN/s: DNA-binding WRKY (InterPro:IPR00365…	WRKY DNA-binding protein 13	Regulation overview.Regulation of gene expression.Regulation of transcription.Transcription factor.WRKY family transcription factor
28.1	DNA.synthesis/chromatin structure	VIT_02s0025g04140	230.227	81.4906	-1.49835	190.107	91.9983	-1.04714	'(at1g63160 : 613.0) replication factor C 2 (RFC2); FUNCTIONS IN: in 6 functions; INVOLVED IN: DNA replication; LOCATED IN: DNA replication factor C complex; EXPRESSED IN: 20 plant structures; EXPRESSED DURING: 15 growth stages; CONTAINS InterPro DOMAIN/s: ATPase, AAA+ type, core (InterPro:IPR003593), ATPase, AAA-type, core (InterPro:IPR003959), Replication factor C (InterPro:IPR013748), DNA poly…	DNA replication factor C complex subunit 2	Metabolism.Primary metabolism.Nucleobase, nucleoside, nucleotide, nucleic acid metabolism.Nucleic acid metabolism.DNA metabolism.DNA replication
28.1.3.2.1	DNA.synthesis/chromatin structure.histone.core.H2A	VIT_00s0179g00340	286.341	39.2503	-2.86696	211.104	29.5152	-2.83843	'(at2g38810 : 186.0) Encodes HTA8, a histone H2A protein.; histone H2A 8 (HTA8); FUNCTIONS IN: DNA binding; INVOLVED IN: regulation of flower development; LOCATED IN: nucleolus; EXPRESSED IN: 21 plant structures; EXPRESSED DURING: 12 growth stages; CONTAINS InterPro DOMAIN/s: Histone H2A (InterPro:IPR002119), Histone-fold (InterPro:IPR009072), Histone core (InterPro:IPR007125); BEST Arabidopsis t…	Histone H2A variant 1 HTA11	Cellular process.Cellular component organization and biogenesis.Nucleus.Chromosome organization and biogenesis.Chromatin assembly
28.1.3.2.1	DNA.synthesis/chromatin structure.histone.core.H2A	VIT_06s0004g04270	151.059	63.3276	-1.25421	192.537	65.4621	-1.5564	'(gnl|cdd|28955 : 171.0) no description available & (gnl|cdd|36967 : 162.0) no description available & (q1s053|h2a3_medtr : 150.0) Probable histone H2A.3 - Medicago truncatula (Barrel medic) & (at5g02560 : 149.0) Encodes HTA12, a histone H2A protein.; histone H2A 12 (HTA12); FUNCTIONS IN: DNA binding; INVOLVED IN: nucleosome assembly; LOCATED IN: nucleus, nucleosome; EXPRESSED IN: 22 plant struct…	Histone H2A.4 HTA12	Cellular process.Cellular component organization and biogenesis.Nucleus.Chromosome organization and biogenesis.Chromatin assembly
28.1.3.2.1	DNA.synthesis/chromatin structure.histone.core.H2A	VIT_07s0104g00960	400.354	78.7862	-2.34526	359.493	55.621	-2.69226	'(gnl|cdd|28955 : 173.0) no description available & (gnl|cdd|36967 : 172.0) no description available & (o65759|h2ax_cicar : 164.0) Histone H2AX - Cicer arietinum (Chickpea) (Garbanzo) & (at1g08880 : 154.0) Encodes HTA5, a histone H2A protein. H2AX is a meiosis-specific isoform of histone H2A. Upon DSB formation, rapid accumulation of phosphorylated H2AX (&#947;-H2AX) occurs around the break site.…	Histone H2AXb HTA3	Cellular process.Cellular component organization and biogenesis.Nucleus.Chromosome organization and biogenesis.Chromatin assembly
28.1.3.2.1	DNA.synthesis/chromatin structure.histone.core.H2A	VIT_13s0019g05370	360.096	166.08	-1.1165	421.941	135.003	-1.64405	'(o22582|h2b_goshi : 163.0) Histone H2B - Gossypium hirsutum (Upland cotton) & (at5g22880 : 160.0) Encodes a histone 2B (H2B) protein. This protein can be ubiquitinated in planta, and this modification depends on the HUB1 and HUB2 E3 ubiquitin ligases.; histone B2 (HTB2); FUNCTIONS IN: DNA binding; INVOLVED IN: nucleosome assembly; LOCATED IN: nucleolus, nucleus; EXPRESSED IN: 22 plant structures…	Histone H2B	Cellular process.Cellular component organization and biogenesis.Nucleus.Chromosome organization and biogenesis.Chromatin assembly
29.2.1.1.1.1.4	protein.synthesis.ribosomal protein.prokaryotic.chloroplast.30S subunit.S4	VIT_14s0030g00680	24.3441	206.011	3.08108	20.0995	462.216	4.52334	'(gnl|cdd|79226 : 234.0) no description available & (q332x6|rr4_lacsa : 216.0) Chloroplast 30S ribosomal protein S4 - Lactuca sativa (Garden lettuce) & (atcg00380 : 206.0) Chloroplast encoded ribosomal protein S4; chloroplast ribosomal protein S4 (RPS4); FUNCTIONS IN: structural constituent of ribosome; INVOLVED IN: translation; LOCATED IN: plastid small ribosomal subunit, chloroplast stroma, chl…	Ribosomal protein S4 [Vitis vinifera]	Metabolism.Primary metabolism.Protein metabolism and modification.Protein synthesis.Ribosome
29.5	protein.degradation	VIT_08s0007g08050	68.3695	725.999	3.40854	98.6483	924.652	3.22855	'(at3g57680 : 687.0) Peptidase S41 family protein; FUNCTIONS IN: serine-type peptidase activity; INVOLVED IN: proteolysis, intracellular signaling pathway; LOCATED IN: chloroplast thylakoid lumen, membrane; EXPRESSED IN: 22 plant structures; EXPRESSED DURING: 13 growth stages; CONTAINS InterPro DOMAIN/s: Peptidase S41 (InterPro:IPR005151), PDZ/DHR/GLGF (InterPro:IPR001478), Peptidase S41A, C-term…	Carboxyl-terminal processing protease	Metabolism.Primary metabolism.Protein metabolism and modification.Proteolysis.Peptidase-mediated proteolysis
29.5.1	protein.degradation.subtilases	VIT_18s0001g09360	872.35	3302.92	1.92076	1217.27	5303.57	2.12331	'(at5g67360 : 973.0) Encodes a subtilisin-like serine protease essential for mucilage release from seed coats.; ARA12; FUNCTIONS IN: serine-type endopeptidase activity; INVOLVED IN: proteolysis, seed coat development, mucilage metabolic process involved seed coat development, mucilage extrusion from seed coat; LOCATED IN: extracellular region, apoplast, cell wall, plant-type cell wall; EXPRESSED …	Hydrogenobyrinic acid a,c-diamide synthase	Transport overview.Channels and pores.ß-Barrel porins.Autotransporter
29.7	protein.glycosylation	VIT_01s0137g00810	80.3101	255.727	1.67095	116.538	412.682	1.82423	'(at1g12990 : 712.0) beta-1,4-N-acetylglucosaminyltransferase family protein; FUNCTIONS IN: transferase activity, transferring glycosyl groups, acetylglucosaminyltransferase activity; INVOLVED IN: protein amino acid N-linked glycosylation; LOCATED IN: membrane; EXPRESSED IN: 23 plant structures; EXPRESSED DURING: 13 growth stages; CONTAINS InterPro DOMAIN/s: Glycosyl transferase, family 17 (Inter…	Acetylglucosaminyltransferase	Metabolism.Primary metabolism.Carbohydrate metabolism.Oligosaccharide metabolism.Glycan metabolism.Glycan structures-biosynthesis1
29.8	protein.assembly and cofactor ligation	VIT_09s0054g00520	89.1062	179.328	1.009	67.6355	234.903	1.79621	'(q0ziw0|ycf1_vitvi : 1691.0) Putative membrane protein ycf1 (RF1) - Vitis vinifera (Grape) & (gnl|cdd|86942 : 1026.0) no description available & (atcg01130 : 992.0) hypothetical protein; YCF1.2; FUNCTIONS IN: protein binding; LOCATED IN: chloroplast, membrane; EXPRESSED IN: cultured cell, leaf; CONTAINS InterPro DOMAIN/s: Ycf1 (InterPro:IPR008896); BEST Arabidopsis thaliana protein match is: Ycf…	Membrane protein ycf1 (RF1)	Unknown
29.5	protein.degradation	VIT_08s0007g00530	182.183	603.081	1.72696	175.497	605.785	1.78736	'(at2g37660 : 433.0) NAD(P)-binding Rossmann-fold superfamily protein; FUNCTIONS IN: copper ion binding; INVOLVED IN: defense response to bacterium; LOCATED IN: thylakoid, apoplast, chloroplast stroma, chloroplast; EXPRESSED IN: 24 plant structures; EXPRESSED DURING: 15 growth stages; CONTAINS InterPro DOMAIN/s: 3-beta hydroxysteroid dehydrogenase/isomerase (InterPro:IPR002225), NAD(P)-binding do…	3-beta hydroxysteroid dehydrogenase/isomerase protein	Metabolism.Primary metabolism.Lipid metabolism.Steroid metabolism.C21-Steroid hormone metabolism
29.3.4.99	protein.targeting.secretory pathway.unspecified	VIT_18s0041g00430	2100.15	6971.72	1.73102	2123.28	7086.15	1.73871	'(at4g09160 : 449.0) SEC14 cytosolic factor family protein / phosphoglyceride transfer family protein; FUNCTIONS IN: transporter activity; INVOLVED IN: transport; LOCATED IN: chloroplast; CONTAINS InterPro DOMAIN/s: Cellular retinaldehyde-binding/triple function, C-terminal (InterPro:IPR001251), Cellular retinaldehyde-binding/triple function, N-terminal (InterPro:IPR008273), GOLD (InterPro:IPR009…	Patellin-1	Metabolism.Primary metabolism.Generation of metabolite precursors and energy.Storage proteins
29.3.3	protein.targeting.chloroplast	VIT_04s0008g07020	104.112	253.686	1.28491	100.238	326.785	1.70491	'(at2g24820 : 776.0) translocon at the inner envelope membrane of chloroplasts 55-II (TIC55-II); FUNCTIONS IN: oxidoreductase activity, 2 iron, 2 sulfur cluster binding, chlorophyllide a oxygenase [overall] activity; INVOLVED IN: protein targeting to chloroplast; LOCATED IN: chloroplast, chloroplast envelope; EXPRESSED IN: 23 plant structures; EXPRESSED DURING: 13 growth stages; CONTAINS InterPro…	Tic55 (translocon at the inner envelope membrane of chloroplasts 55)	Transport overview.Primary Active Transporters.P-P-bond hydrolysis-driven transporters.Chloroplast Env Prot Translocase
29.5.11.4.3.2	protein.degradation.ubiquitin.E3.SCF.FBOX	VIT_07s0005g00340	103.835	259.027	1.31881	115.941	345.904	1.57698	'(at4g02440 : 416.0) EID1 is an F-box protein that functions as a negative regulator in phytochrome A (phyA)-specific light signalling. Expressed at all stages of plant development independently of light conditions, localizes to the nucleus, and forms nuclear speckles under continuous far-red light. Forms stable dimeric and trimeric complexes with several ASK proteins and Cullin1 in yeast and in …	Phytochrome A-associated F-box protein	Signaling.Signaling pathway.Light Signaling.Red/Far red light Signaling
29.3	protein.targeting	VIT_12s0057g00020	105.087	244.069	1.2157	135.062	398.445	1.56075	'(at2g20890 : 345.0) Chloroplast-localized Thylakoid formation1 gene product involved in vesicle-mediated formation of thylakoid membranes. Thf1 antisense lines contain abnormal chloroplasts early in leaf development (chloroplasts have loosely stacked thylakoid membranes). Expression was induced in the light and decreased under dark conditions. G-alpha interaction partner that functions downstrea…	Protein thylakoid formation1	Cellular process.Cellular component organization and biogenesis.Organelle organization and biogenesis.Plastid organization and biogenesis.Thylakoid organization and biogenesis
29.5	protein.degradation	VIT_01s0011g01290	169.643	381.342	1.16858	165.194	486.756	1.55904	'(at4g20070 : 681.0) The gene encoding Arabidopsis thaliana Allantoate Amidohydrolase (AtAAH)which catalyzes the allantoate deiminase reaction (EC 3.5.3.9)is expressed in all parts of the plant being consistent with a function in purine turnover in Arabidopsis.; allantoate amidohydrolase (AAH); CONTAINS InterPro DOMAIN/s: Peptidase M20 (InterPro:IPR002933), ArgE/DapE/ACY1/CPG2/YscS, conserved sit…	N-carbamyl-L-amino acid amidohydrolase	Metabolism.Primary metabolism.Nucleobase, nucleoside, nucleotide, nucleic acid metabolism.Nucleotide metabolism.Pyrimidine metabolism
29.4	protein.postranslational modification	VIT_05s0020g00390	210.943	566.328	1.42479	189.538	557.212	1.55573	'(at3g62260 : 390.0) Protein phosphatase 2C family protein; FUNCTIONS IN: protein serine/threonine phosphatase activity, catalytic activity; INVOLVED IN: protein amino acid dephosphorylation; LOCATED IN: protein serine/threonine phosphatase complex; EXPRESSED IN: 22 plant structures; EXPRESSED DURING: 12 growth stages; CONTAINS InterPro DOMAIN/s: Protein phosphatase 2C, manganese/magnesium aspart…	Unknown protein	Unknown
29.5.11.4.2	protein.degradation.ubiquitin.E3.RING	VIT_04s0008g04480	650.406	1416.84	1.12326	696.243	1957.97	1.49169	'(at5g25560 : 382.0) CHY-type/CTCHY-type/RING-type Zinc finger protein; FUNCTIONS IN: zinc ion binding; EXPRESSED IN: 24 plant structures; EXPRESSED DURING: 15 growth stages; CONTAINS InterPro DOMAIN/s: Zinc finger, CTCHY-type (InterPro:IPR017921), Zinc finger, CHY-type (InterPro:IPR008913), Zinc finger, RING-type (InterPro:IPR001841), Zinc finger, C3HC4 RING-type (InterPro:IPR018957); BEST Arabi…	Zinc finger (C3HC4-type ring finger)	Regulation overview.Regulation of gene expression.Regulation of transcription.Transcription factor.Zinc finger C3HC4 family transcription factor
29.4	protein.postranslational modification	VIT_04s0008g05770	412.463	1052.42	1.35137	357.739	1004.36	1.4893	'(at5g25110 : 596.0) member of AtCIPKs; CBL-interacting protein kinase 25 (CIPK25); FUNCTIONS IN: protein serine/threonine kinase activity, protein kinase activity, kinase activity, ATP binding; INVOLVED IN: defense response to fungus; EXPRESSED IN: 9 plant structures; EXPRESSED DURING: 4 anthesis, C globular stage, petal differentiation and expansion stage; CONTAINS InterPro DOMAIN/s: Protein ki…	CBL-interacting protein kinase 25 (CIPK25)	Signaling.Signaling pathway.Protein kinase
29.5.11.4.2	protein.degradation.ubiquitin.E3.RING	VIT_19s0015g01000	211.929	613.365	1.53317	165.145	436.447	1.40208	'(at5g55970 : 424.0) RING/U-box superfamily protein; FUNCTIONS IN: zinc ion binding; LOCATED IN: chloroplast; EXPRESSED IN: 15 plant structures; EXPRESSED DURING: LP.06 six leaves visible, LP.04 four leaves visible, 4 anthesis, 4 leaf senescence stage, petal differentiation and expansion stage; CONTAINS InterPro DOMAIN/s: Zinc finger, RING-type (InterPro:IPR001841), Zinc finger, C3HC4 RING-type (…	Zinc finger (C3HC4-type ring finger)	Regulation overview.Regulation of gene expression.Regulation of transcription.Transcription factor.Zinc finger C3HC4 family transcription factor
29.5.11.4.3.2	protein.degradation.ubiquitin.E3.SCF.FBOX	VIT_09s0002g05080	137.059	424.089	1.62957	160.115	410.732	1.35909	'(at1g80440 : 354.0) Galactose oxidase/kelch repeat superfamily protein; CONTAINS InterPro DOMAIN/s: Galactose oxidase/kelch, beta-propeller (InterPro:IPR011043), Kelch repeat type 1 (InterPro:IPR006652), Kelch related (InterPro:IPR013089), Kelch-type beta propeller (InterPro:IPR015915); BEST Arabidopsis thaliana protein match is: Galactose oxidase/kelch repeat superfamily protein (TAIR:AT1G15670…	Kelch repeat-containing F-box family protein	Unknown
29.5	protein.degradation	VIT_06s0061g01030	175.468	421.606	1.26469	169.556	432.952	1.35245	'(at5g22850 : 652.0) Eukaryotic aspartyl protease family protein; FUNCTIONS IN: aspartic-type endopeptidase activity; INVOLVED IN: proteolysis; LOCATED IN: endomembrane system; EXPRESSED IN: 23 plant structures; EXPRESSED DURING: 13 growth stages; CONTAINS InterPro DOMAIN/s: Peptidase aspartic (InterPro:IPR021109), Peptidase aspartic, catalytic (InterPro:IPR009007), Peptidase A1 (InterPro:IPR0014…	Aspartic proteinase nepenthesin-2 precursor	Metabolism.Primary metabolism.Protein metabolism and modification.Proteolysis.Peptidase-mediated proteolysis
29.5.11.4.2	protein.degradation.ubiquitin.E3.RING	VIT_13s0156g00140	153.296	432.468	1.49627	188.563	478.83	1.34447	'(at3g60080 : 129.0) RING/U-box superfamily protein; FUNCTIONS IN: zinc ion binding; EXPRESSED IN: 24 plant structures; EXPRESSED DURING: 15 growth stages; CONTAINS InterPro DOMAIN/s: Zinc finger, RING-type (InterPro:IPR001841), Zinc finger, C3HC4 RING-type (InterPro:IPR018957); BEST Arabidopsis thaliana protein match is: RING/U-box superfamily protein (TAIR:AT2G44330.1); Has 9920 Blast hits to 9…	Zinc finger (C3HC4-type ring finger)	Regulation overview.Regulation of gene expression.Regulation of transcription.Transcription factor.Zinc finger C3HC4 family transcription factor
29.5.11.4.2	protein.degradation.ubiquitin.E3.RING	VIT_19s0014g02900	83.7468	177.202	1.08129	97.0309	243.861	1.32954	'(at4g03510 : 167.0) RMA1 encodes a novel 28 kDa protein with a RING finger motif and a C-terminal membrane-anchoring domain that is involved in the secretory pathway. Has E3 ubiquitin ligase activity.; RING membrane-anchor 1 (RMA1); CONTAINS InterPro DOMAIN/s: Zinc finger, RING-type, conserved site (InterPro:IPR017907), Zinc finger, RING-type (InterPro:IPR001841), Zinc finger, C3HC4 RING-type (I…	Ring finger protein 185	Unknown
29.5.3	protein.degradation.cysteine protease	VIT_04s0023g02450	1057.48	2191.87	1.05153	1140.17	2827.07	1.31005	'(at4g39090 : 538.0) Similar to cysteine proteinases, induced by desiccation but not abscisic acid. Required for RRS1-R mediated resistance against Ralstonia solanacearum. Interacts with the R. solanacearum type III effector PopP2. RD19 associates with PopP2 to form a nuclear complex that is required for activation of the RRS1-R??mediated resistance response.; RESPONSIVE TO DEHYDRATION 19 (RD19);…	Papain cysteine proteinase	Metabolism.Primary metabolism.Protein metabolism and modification.Proteolysis.Peptidase-mediated proteolysis
29.5.7	protein.degradation.metalloprotease	VIT_12s0028g01600	338.394	708.438	1.06594	363.738	827.498	1.18586	'(at2g30950 : 1025.0) Metalloprotease that functions in thylakoid membrane biogenesis. Involved in the repair of PSII following damaged incurred during photoinhibition. Forms a complex with VAR1. Mutants show a variegated phenotype, which decreases during development. Transcript and protein levels increase with light intensity.; VARIEGATED 2 (VAR2); FUNCTIONS IN: metallopeptidase activity, ATP-de…	FtsH protease (VAR2)	Transport overview.Primary Active Transporters.P-P-bond hydrolysis-driven transporters.Endoplasmic Reticular Retrotranslocon
29.4	protein.postranslational modification	VIT_09s0070g00160	210.177	873.134	2.0546	265.24	588.761	1.15039	'(at4g30960 : 499.0) Encodes CBL-interacting protein kinase 6 (CIPK6). Required for development and salt tolerance.; SOS3-interacting protein 3 (SIP3); FUNCTIONS IN: protein serine/threonine kinase activity, protein kinase activity, kinase activity, ATP binding; INVOLVED IN: in 6 processes; LOCATED IN: cellular_component unknown; EXPRESSED IN: 22 plant structures; EXPRESSED DURING: 13 growth stag…	CBL-interacting protein kinase 6 (CIPK6)	Signaling.Signaling pathway.Protein kinase
29.8	protein.assembly and cofactor ligation	VIT_00s0207g00270	250.038	523.041	1.06478	246.02	545.211	1.14804	'(at4g37200 : 308.0) Encodes thioredoxin-like protein with disulfide reductase activity that is involved in the biogenesis of the plastid cytochrome b6f complex. Protein is located in the thylakoid membrane with the C-terminal hydrophilic portion, containing the thioredoxin like domain, extending into the thylakoid lumen.; HIGH CHLOROPHYLL FLUORESCENCE 164 (HCF164); FUNCTIONS IN: oxidoreductase a…	Thioredoxin family	Cellular process.Cellular homeostasis.Cell redox homeostasis
29.5.11.4.2	protein.degradation.ubiquitin.E3.RING	VIT_08s0058g01100	56.762	163.52	1.52647	81.4287	180.068	1.14493	'(at5g01830 : 661.0) ARM repeat superfamily protein; FUNCTIONS IN: ubiquitin-protein ligase activity, binding; INVOLVED IN: response to chitin; LOCATED IN: ubiquitin ligase complex; EXPRESSED IN: root; CONTAINS InterPro DOMAIN/s: U box domain (InterPro:IPR003613), Armadillo-like helical (InterPro:IPR011989), Armadillo (InterPro:IPR000225), Armadillo-type fold (InterPro:IPR016024); BEST Arabidopsi…	Armadillo/beta-catenin repeat / U-box domain-containing protein	Unknown
29.5.5	protein.degradation.serine protease	VIT_16s0098g01860	162.543	326.271	1.00525	185.155	382.724	1.04757	'(at5g53350 : 716.0) CLP protease regulatory subunit CLPX mRNA, nuclear gene; CLP protease regulatory subunit X (CLPX); FUNCTIONS IN: unfolded protein binding, nucleoside-triphosphatase activity, ATPase activity, nucleotide binding, ATP binding; INVOLVED IN: protein folding; LOCATED IN: mitochondrion, mitochondrial matrix; EXPRESSED IN: 24 plant structures; EXPRESSED DURING: 15 growth stages; CON…	ClpX, ATPase regulatory subunit	Metabolism.Primary metabolism.Protein metabolism and modification.Proteolysis.Peptidase proteins
29.2.2	protein.synthesis.ribosome biogenesis	VIT_17s0000g07520	78.5706	183.063	1.22028	100.05	205.6	1.03912	'(at3g08720 : 492.0) Encodes a ribosomal-protein S6 kinase. Gene expression is induced by cold and salt (NaCl). Activation of AtS6k is regulated by 1-naphthylacetic acid and kinetin, at least in part, via a lipid kinase-dependent pathway. Phosphorylates specifically mammalian and plant S6 at 25 degrees C but not at 37 degrees C. Involved in translational up-regulation of ribosomal proteins.; Arab…	Ribosomal-protein S6 kinase p70	Signaling.Signaling pathway.TOR Signaling pathway
29.4	protein.postranslational modification	VIT_05s0020g01460	76.2342	155.343	1.02695	78.4971	158.205	1.01109	'(at3g16560 : 527.0) Protein phosphatase 2C family protein; FUNCTIONS IN: protein serine/threonine phosphatase activity, catalytic activity; EXPRESSED IN: 24 plant structures; EXPRESSED DURING: 15 growth stages; CONTAINS InterPro DOMAIN/s: Protein phosphatase 2C-related (InterPro:IPR001932), Protein phosphatase 2C (InterPro:IPR015655), Protein phosphatase 2C, N-terminal (InterPro:IPR014045); BEST…	Protein phosphatase 2C	Signaling.Signaling pathway.Protein phosphatase.PP2C
29.2.1.2.2.527	protein.synthesis.ribosomal protein.eukaryotic.60S subunit.L27A	VIT_14s0066g00560	4265.56	1695.33	-1.33117	4076.09	1867.97	-1.12571	'(at1g70600 : 244.0) Ribosomal protein L18e/L15 superfamily protein; FUNCTIONS IN: structural constituent of ribosome; INVOLVED IN: translation; LOCATED IN: cytosolic ribosome, ribosome, cytosolic large ribosomal subunit, membrane; EXPRESSED IN: guard cell, leaf; CONTAINS InterPro DOMAIN/s: Ribosomal protein L18e/L15 (InterPro:IPR021131), Ribosomal protein L15, conserved site (InterPro:IPR001196)…	Ribosomal protein L27A (RPL27aC) 60S	Metabolism.Primary metabolism.Protein metabolism and modification.Protein synthesis.Ribosome
29.5.11.5	protein.degradation.ubiquitin.ubiquitin protease	VIT_19s0014g00210	484.449	205.601	-1.2365	450.05	203.065	-1.14815	'(at5g57990 : 576.0) Encodes a ubiquitin-specific protease.; ubiquitin-specific protease 23 (UBP23); FUNCTIONS IN: ubiquitin-specific protease activity, ubiquitin thiolesterase activity; INVOLVED IN: ubiquitin-dependent protein catabolic process; LOCATED IN: chloroplast; EXPRESSED IN: 23 plant structures; EXPRESSED DURING: 13 growth stages; CONTAINS InterPro DOMAIN/s: Peptidase C19, ubiquitin car…	Ubiquitin-specific protease 23 (UBP23)	Metabolism.Primary metabolism.Protein metabolism and modification.Proteolysis.cytoplasmic and nuclear protein degradation.Ubiquitin-mediated proteolysis
29.4	protein.postranslational modification	VIT_13s0156g00060	2749.52	960.409	-1.51746	2484.61	1120.02	-1.1495	'(at3g58500 : 459.0) Encodes one of the isoforms of the catalytic subunit of protein phosphatase 2A: AT1G59830/PP2A-1, AT1G10430/PP2A-2, At2g42500/PP2A-3, At3g58500/PP2A-4 [Plant Molecular Biology (1993) 21:475-485 and (1994) 26:523-528; Note that in more recent publications, there is mixed use of gene names for PP2A-3 and PP2A-4 - some refer to At2g42500 as PP2A-3 and some as PP2A-4].; protein p…	Serine/threonine-protein phosphatase PP2A catalytic subunit	Signaling.Signaling pathway.Calcium sensors and Signaling
29.2.1.2.1.53	protein.synthesis.ribosomal protein.eukaryotic.40S subunit.S3A	VIT_05s0020g03900	177.112	72.2552	-1.29348	210.033	92.6081	-1.18141	'(p33444|rs3a_catro : 406.0) 40S ribosomal protein S3a (CYC07 protein) - Catharanthus roseus (Rosy periwinkle) (Madagascar periwinkle) & (at3g04840 : 390.0) Ribosomal protein S3Ae; FUNCTIONS IN: structural constituent of ribosome; INVOLVED IN: translation; LOCATED IN: cytosolic small ribosomal subunit, cytosolic ribosome, plasma membrane, chloroplast; EXPRESSED IN: 27 plant structures; EXPRESSED …	Ribosomal protein S3A (RPS3aA) 40S	Metabolism.Primary metabolism.Protein metabolism and modification.Protein synthesis.Ribosome
29.5.1	protein.degradation.subtilases	VIT_09s0002g00450	572.961	203.791	-1.49135	494.876	217.838	-1.18381	'(at3g14240 : 1152.0) Subtilase family protein; FUNCTIONS IN: identical protein binding, serine-type endopeptidase activity; INVOLVED IN: proteolysis, negative regulation of catalytic activity; LOCATED IN: endomembrane system; EXPRESSED IN: 22 plant structures; EXPRESSED DURING: 13 growth stages; CONTAINS InterPro DOMAIN/s: Protease-associated PA (InterPro:IPR003137), Proteinase inhibitor, propep…	Subtilase	Metabolism.Primary metabolism.Protein metabolism and modification.Proteolysis.Peptidase-mediated proteolysis.Subtilase-mediated proteolysis
29.5.11.1	protein.degradation.ubiquitin.ubiquitin	VIT_14s0036g00930	415.873	171.077	-1.2815	408.064	179.165	-1.18751	'(at4g05320 : 802.0) One of five polyubiquitin genes in A. thaliana. These genes encode the highly conserved 76-amino acid protein ubiquitin that is covalently attached to substrate proteins targeting most for degradation. Polyubiquitin genes are characterized by the presence of tandem repeats of the 228 bp that encode a ubiquitin monomer. Induced by salicylic acid. Independent of NPR1 for their …	Polyubiquitin (UBQ4)	Metabolism.Primary metabolism.Protein metabolism and modification.Proteolysis.cytoplasmic and nuclear protein degradation.Ubiquitin-mediated proteolysis
29.5.1	protein.degradation.subtilases	VIT_11s0103g00550	545.881	223.282	-1.28972	582.798	249.885	-1.22173	'(at4g30020 : 1307.0) PA-domain containing subtilase family protein; FUNCTIONS IN: identical protein binding, serine-type endopeptidase activity; INVOLVED IN: proteolysis, negative regulation of catalytic activity; LOCATED IN: endomembrane system, cell wall, membrane; EXPRESSED IN: 20 plant structures; EXPRESSED DURING: 13 growth stages; CONTAINS InterPro DOMAIN/s: Protease-associated PA (InterPr…	Subtilisin-like serine protease 3	Transport overview.Channels and pores.ß-Barrel porins.Autotransporter
29.3.4.99	protein.targeting.secretory pathway.unspecified	VIT_08s0058g00640	2305.57	1106.52	-1.0591	2445.83	951.414	-1.36218	'(at3g51670 : 638.0) SEC14 cytosolic factor family protein / phosphoglyceride transfer family protein; FUNCTIONS IN: transporter activity; INVOLVED IN: transport; LOCATED IN: plasma membrane; EXPRESSED IN: 23 plant structures; EXPRESSED DURING: 13 growth stages; CONTAINS InterPro DOMAIN/s: Cellular retinaldehyde-binding/triple function, C-terminal (InterPro:IPR001251), Cellular retinaldehyde-bind…	Patellin-5	Metabolism.Primary metabolism.Generation of metabolite precursors and energy.Storage proteins
29.5.11.3	protein.degradation.ubiquitin.E2	VIT_01s0026g01770	9111	4334.48	-1.07175	12387.9	4766.91	-1.37781	'(p35130|ubc2_medsa : 298.0) Ubiquitin-conjugating enzyme E2-17 kDa (EC 6.3.2.19) (Ubiquitin-protein ligase) (Ubiquitin carrier protein) - Medicago sativa (Alfalfa) & (at2g02760 : 296.0) ubiquitin conjugating enzyme UBC2. Homolog of the yeast RAD6 gene.; ubiquiting-conjugating enzyme 2 (UBC2); CONTAINS InterPro DOMAIN/s: Ubiquitin-conjugating enzyme/RWD-like (InterPro:IPR016135), Ubiquitin-conjug…	Ubiquitin-conjugating enzyme E2 A	Metabolism.Primary metabolism.Protein metabolism and modification.Proteolysis.cytoplasmic and nuclear protein degradation.Ubiquitin-mediated proteolysis
29.5	protein.degradation	VIT_17s0000g08870	222.711	60.5261	-1.87955	269.046	100.849	-1.41566	'(at5g50150 : 616.0) Protein of Unknown Function (DUF239); CONTAINS InterPro DOMAIN/s: Protein of unknown function DUF239, plant (InterPro:IPR004314); BEST Arabidopsis thaliana protein match is: Protein of Unknown Function (DUF239) (TAIR:AT1G23340.2); Has 1807 Blast hits to 1807 proteins in 277 species: Archae - 0; Bacteria - 0; Metazoa - 736; Fungi - 347; Plants - 385; Viruses - 0; Other Eukaryo…	Carboxyl-terminal proteinase	Metabolism.Primary metabolism.Protein metabolism and modification.Proteolysis.Peptidase-mediated proteolysis
29.5.11.4.3.2	protein.degradation.ubiquitin.E3.SCF.FBOX	VIT_07s0129g01000	837.576	244.409	-1.77692	640.977	235.729	-1.44314	'(at4g24210 : 155.0) F-box protein that is involved in GA signaling. Regulates seed germination. Component of E3 ubiquitin complex. Interacts with DELLA proteins.; SLEEPY1 (SLY1); CONTAINS InterPro DOMAIN/s: F-box domain, cyclin-like (InterPro:IPR001810), F-box domain, Skp2-like (InterPro:IPR022364); BEST Arabidopsis thaliana protein match is: F-box family protein (TAIR:AT5G48170.1); Has 122 Blas…	F-box family protein	Metabolism.Primary metabolism.Protein metabolism and modification.Proteolysis.cytoplasmic and nuclear protein degradation.Ubiquitin-mediated proteolysis
29.4.1.57	protein.postranslational modification.kinase.receptor like cytoplasmatic kinase VII	VIT_11s0016g05720	574.229	231.279	-1.31199	717.792	257.341	-1.47989	'(at3g01300 : 501.0) Protein kinase superfamily protein; FUNCTIONS IN: protein serine/threonine kinase activity, protein kinase activity, kinase activity, ATP binding; INVOLVED IN: protein amino acid phosphorylation; LOCATED IN: cellular_component unknown; CONTAINS InterPro DOMAIN/s: Protein kinase, ATP binding site (InterPro:IPR017441), Protein kinase, catalytic domain (InterPro:IPR000719), Seri…	Protein kinase APK1B	Signaling.Signaling pathway.Protein kinase
29.3.4.99	protein.targeting.secretory pathway.unspecified	VIT_13s0019g04080	206.475	72.7327	-1.50529	224.399	78.2296	-1.52028	'(at5g60460 : 104.0) Preprotein translocase Sec, Sec61-beta subunit protein; FUNCTIONS IN: protein transporter activity; INVOLVED IN: protein transport; LOCATED IN: plasma membrane; EXPRESSED IN: 22 plant structures; EXPRESSED DURING: 13 growth stages; CONTAINS InterPro DOMAIN/s: Preprotein translocase Sec, Sec61-beta subunit, eukarya (InterPro:IPR016482), Preprotein translocase Sec, Sec61-beta s…	Protein transport protein Sec61 subunit beta	Transport overview.Macromolecule transport.Protein transport.Tethering factors
29.2.3	protein.synthesis.initiation	VIT_08s0007g07290	2622.44	1013.95	-1.37093	3906.87	1344.96	-1.53845	'(at5g18110 : 341.0) novel cap-binding protein (NCBP); FUNCTIONS IN: RNA binding, translation initiation factor activity; INVOLVED IN: translational initiation; LOCATED IN: cytoplasm; EXPRESSED IN: 23 plant structures; EXPRESSED DURING: 15 growth stages; CONTAINS InterPro DOMAIN/s: Eukaryotic translation initiation factor 4E (eIF-4E) (InterPro:IPR001040), Eukaryotic translation initiation factor …	Translation initiation factor eIF-4E	Signaling.Signaling pathway.TOR Signaling pathway
29.4	protein.postranslational modification	VIT_03s0063g00940	262.494	114.207	-1.20064	341.406	91.0274	-1.90712	'(p53681|crk_dauca : 887.0) CDPK-related protein kinase (EC 2.7.11.1) (PK421) - Daucus carota (Carrot) & (at3g50530 : 868.0) CDPK-related kinase; CDPK-related kinase (CRK); FUNCTIONS IN: in 6 functions; INVOLVED IN: protein amino acid phosphorylation; EXPRESSED IN: 24 plant structures; EXPRESSED DURING: 13 growth stages; CONTAINS InterPro DOMAIN/s: Protein kinase, ATP binding site (InterPro:IPR01…	CRK (CDPK-related kinase)	Signaling.Signaling pathway.Calcium sensors and Signaling
29.5.1	protein.degradation.subtilases	VIT_13s0019g02540	691.741	154.226	-2.16519	527.006	125.153	-2.07412	'(at5g59190 : 634.0) subtilase family protein; FUNCTIONS IN: identical protein binding, serine-type endopeptidase activity; INVOLVED IN: response to cadmium ion, proteolysis; LOCATED IN: cellular_component unknown; EXPRESSED IN: central cell, root; CONTAINS InterPro DOMAIN/s: Protease-associated PA (InterPro:IPR003137), Peptidase S8/S53, subtilisin/kexin/sedolisin (InterPro:IPR000209), Peptidase …	Subtilisin protease C1	Metabolism.Primary metabolism.Protein metabolism and modification.Proteolysis.Peptidase-mediated proteolysis.Subtilase-mediated proteolysis
29.5.1	protein.degradation.subtilases	VIT_15s0048g01200	343.156	45.4379	-2.9169	299.455	69.1878	-2.11375	'(at4g00230 : 866.0) xylem serine peptidase 1 (XSP1); FUNCTIONS IN: identical protein binding, serine-type endopeptidase activity; INVOLVED IN: proteolysis, negative regulation of catalytic activity; LOCATED IN: cell wall, plant-type cell wall; EXPRESSED IN: 24 plant structures; EXPRESSED DURING: 15 growth stages; CONTAINS InterPro DOMAIN/s: Protease-associated PA (InterPro:IPR003137), Peptidase …	Subtilisin serine endopeptidase (XSP1)	Transport overview.Channels and pores.ß-Barrel porins.Autotransporter
29.5.1	protein.degradation.subtilases	VIT_13s0019g02490	1937.83	338.773	-2.51605	1267.87	244.864	-2.37235	'(at5g59190 : 608.0) subtilase family protein; FUNCTIONS IN: identical protein binding, serine-type endopeptidase activity; INVOLVED IN: response to cadmium ion, proteolysis; LOCATED IN: cellular_component unknown; EXPRESSED IN: central cell, root; CONTAINS InterPro DOMAIN/s: Protease-associated PA (InterPro:IPR003137), Peptidase S8/S53, subtilisin/kexin/sedolisin (InterPro:IPR000209), Peptidase …	Subtilisin protease C1	Metabolism.Primary metabolism.Protein metabolism and modification.Proteolysis.Peptidase-mediated proteolysis.Subtilase-mediated proteolysis
29.5.1	protein.degradation.subtilases	VIT_13s0019g02530	897.395	131.926	-2.76601	653.966	95.7673	-2.77161	'(at5g59190 : 632.0) subtilase family protein; FUNCTIONS IN: identical protein binding, serine-type endopeptidase activity; INVOLVED IN: response to cadmium ion, proteolysis; LOCATED IN: cellular_component unknown; EXPRESSED IN: central cell, root; CONTAINS InterPro DOMAIN/s: Protease-associated PA (InterPro:IPR003137), Peptidase S8/S53, subtilisin/kexin/sedolisin (InterPro:IPR000209), Peptidase …	Subtilisin protease C1	Metabolism.Primary metabolism.Protein metabolism and modification.Proteolysis.Peptidase-mediated proteolysis.Subtilase-mediated proteolysis
30.2.15	signalling.receptor kinases.thaumatin like	VIT_16s0050g01720	21.0535	179.201	3.08945	33.7492	166.428	2.30197	'(at5g38280 : 202.0) putative receptor serine/threonine kinase PR5K (PR5K) mRNA, PR5-like receptor kinase; PR5-like receptor kinase (PR5K); FUNCTIONS IN: transmembrane receptor protein serine/threonine kinase activity, kinase activity; INVOLVED IN: response to fungus; LOCATED IN: endomembrane system; EXPRESSED IN: 6 plant structures; EXPRESSED DURING: petal differentiation and expansion stage; CO…	Receptor serine/threonine kinase PR5K	Signaling.Signaling pathway.Protein kinase
30.11	signalling.light	VIT_05s0020g04110	34.8483	211.821	2.60368	67.4189	283.043	2.06979	'(at3g22840 : 176.0) Encodes an early light-inducible protein.; EARLY LIGHT-INDUCABLE PROTEIN (ELIP1); BEST Arabidopsis thaliana protein match is: Chlorophyll A-B binding family protein (TAIR:AT4G14690.1); Has 319 Blast hits to 319 proteins in 50 species: Archae - 0; Bacteria - 5; Metazoa - 0; Fungi - 0; Plants - 259; Viruses - 0; Other Eukaryotes - 55 (source: NCBI BLink). & (p11432|eli_pea : 16…	ELIP1 (early light-inducible protein)	Response to stimulus.Stress response.Abiotic stress response.Light stress response
30.5	signalling.G-proteins	VIT_13s0019g05190	76.5565	214.439	1.48597	74.5572	299.228	2.00483	'(at5g03530 : 304.0) Encodes a member of the Rab GTPase family of proteins. This protein interacts with the tail region of a myosin XI protein (AT5G43900) in a GTP-dependent manner. CFP:RabC2a appears to co-localize with peroxisomes.; RAB GTPase homolog C2A (RABC2A); FUNCTIONS IN: GTP binding, myosin XI tail binding, GTP-dependent protein binding; INVOLVED IN: protein transport, small GTPase medi…	RAB GTPase RAB_ALPHA	Cellular process.Cellular transport.Protein trafficking.Vesicle-mediated trafficking
30.2.7	signalling.receptor kinases.leucine rich repeat VII	VIT_10s0003g01430	144.885	403.212	1.47663	128.239	500.732	1.96521	'(at5g45800 : 670.0) maternal effect embryo arrest 62 (MEE62); FUNCTIONS IN: protein serine/threonine kinase activity, protein kinase activity, ATP binding; INVOLVED IN: protein amino acid phosphorylation, transmembrane receptor protein tyrosine kinase signaling pathway, embryo development ending in seed dormancy; EXPRESSED IN: 22 plant structures; EXPRESSED DURING: 13 growth stages; CONTAINS Int…	MEE62 (maternal effect embryo arrest 62)	Signaling.Signaling pathway.Protein kinase
30.11	signalling.light	VIT_01s0244g00170	312.815	1218.98	1.9623	530.097	2013.81	1.9256	'(gnl|cdd|70663 : 130.0) no description available & (at3g26740 : 97.4) transcripts are differentially regulated at the level of mRNA stability at different times of day controlled by the circadian clock. mRNAs are targets of the mRNA degradation pathway mediated by the downstream (DST) instability determinant.; CCR-like (CCL); FUNCTIONS IN: molecular_function unknown; INVOLVED IN: biological_proc…	Cytokinin-repressed protein CR9	Signaling.Hormone Signaling.Cytokinin Signaling.Cytokinin-mediated Signaling pathway
30.2.15	signalling.receptor kinases.thaumatin like	VIT_16s0039g01310	57.498	335.287	2.54381	63.6362	203.261	1.67541	'(at5g38280 : 344.0) putative receptor serine/threonine kinase PR5K (PR5K) mRNA, PR5-like receptor kinase; PR5-like receptor kinase (PR5K); FUNCTIONS IN: transmembrane receptor protein serine/threonine kinase activity, kinase activity; INVOLVED IN: response to fungus; LOCATED IN: endomembrane system; EXPRESSED IN: 6 plant structures; EXPRESSED DURING: petal differentiation and expansion stage; CO…	Receptor serine/threonine kinase PR5K	Signaling.Signaling pathway.Protein kinase
30.2.15	signalling.receptor kinases.thaumatin like	VIT_16s0050g02720	274.249	988.044	1.84909	243.146	691.793	1.50852	'(at1g66980 : 349.0) Encodes SNC4 (suppressor of npr1-1, constitutive 4), an atypical receptor-like kinase with two predicted extracellular glycerophosphoryl diester phosphodiesterase domains.; suppressor of npr1-1 constitutive 4 (SNC4); CONTAINS InterPro DOMAIN/s: Protein kinase, ATP binding site (InterPro:IPR017441), Serine/threonine-protein kinase domain (InterPro:IPR002290), Serine-threonine/…	Receptor kinase homolog LRK10	Signaling.Signaling pathway.Protein kinase
30.2.11	signalling.receptor kinases.leucine rich repeat XI	VIT_11s0016g03080	85.3869	187.603	1.13559	57.6298	152.545	1.40435	'(at5g25930 : 1016.0) Protein kinase family protein with leucine-rich repeat domain; FUNCTIONS IN: kinase activity; INVOLVED IN: protein amino acid phosphorylation; LOCATED IN: plasma membrane, membrane; EXPRESSED IN: 23 plant structures; EXPRESSED DURING: 14 growth stages; CONTAINS InterPro DOMAIN/s: Protein kinase, ATP binding site (InterPro:IPR017441), Protein kinase, catalytic domain (InterPr…	Clavata1 receptor kinase (CLV1)	Signaling.Signaling pathway.Protein kinase
30.4	signalling.phosphinositides	VIT_01s0011g00560	607.328	1484.97	1.28989	731.351	1854.33	1.34226	'(at4g20260 : 139.0) Encodes a Ca2+ and Cu2+ binding protein. N-terminal myristylation on glycine 2 appears to enable it to associate tightly with the plasma membrane. Recombinant PCaP1 interacts strongly with phosphatidylinositol 3,5-bisphosphate (PtdIns(3,5)P2) and PtdIns (3,4,5)P3, and weakly with PtdIns(3,5)P2 and PtdIns(4,5). It also interacts with calmodulin (CaM) in a calcium-dependent man…	DREPP plasma membrane polypeptide	Unclassified
30.2.8.2	signalling.receptor kinases.leucine rich repeat VIII.VIII-2	VIT_10s0092g00710	85.4768	216.243	1.33905	91.6613	206.852	1.17421	'(at1g56145 : 1046.0) Leucine-rich repeat transmembrane protein kinase; FUNCTIONS IN: protein serine/threonine kinase activity, protein kinase activity, ATP binding; INVOLVED IN: protein amino acid phosphorylation; EXPRESSED IN: 18 plant structures; EXPRESSED DURING: 7 growth stages; CONTAINS InterPro DOMAIN/s: Serine/threonine-protein kinase domain (InterPro:IPR002290), Leucine-rich repeat (Inte…	Receptor protein kinase	Signaling.Signaling pathway.Protein kinase
30.2.15	signalling.receptor kinases.thaumatin like	VIT_16s0050g01700	95.0583	282.289	1.57029	104.518	228.138	1.12616	'(at5g38280 : 348.0) putative receptor serine/threonine kinase PR5K (PR5K) mRNA, PR5-like receptor kinase; PR5-like receptor kinase (PR5K); FUNCTIONS IN: transmembrane receptor protein serine/threonine kinase activity, kinase activity; INVOLVED IN: response to fungus; LOCATED IN: endomembrane system; EXPRESSED IN: 6 plant structures; EXPRESSED DURING: petal differentiation and expansion stage; CO…	Receptor serine/threonine kinase PR5K	Signaling.Signaling pathway.Protein kinase
30.2.17	signalling.receptor kinases.DUF 26	VIT_02s0087g01020	179.552	541.624	1.59289	185.855	401.933	1.11278	'(at4g23180 : 677.0) Encodes a receptor-like protein kinase. Naming convention from Chen et al 2003 (PMID 14756307); cysteine-rich RLK (RECEPTOR-like protein kinase) 10 (CRK10); FUNCTIONS IN: protein serine/threonine kinase activity, protein kinase activity, kinase activity, ATP binding; INVOLVED IN: protein amino acid phosphorylation; LOCATED IN: plasma membrane; EXPRESSED IN: 22 plant structure…	CRK10 (cysteine-rich RLK10)	Signaling.Signaling pathway.Protein kinase
30.2.15	signalling.receptor kinases.thaumatin like	VIT_16s0050g01690	102.609	372.539	1.86024	125.22	269.395	1.10526	'(at1g66920 : 347.0) Protein kinase superfamily protein; FUNCTIONS IN: protein serine/threonine kinase activity, protein kinase activity, kinase activity, ATP binding; INVOLVED IN: protein amino acid phosphorylation; LOCATED IN: endomembrane system; CONTAINS InterPro DOMAIN/s: Protein kinase, ATP binding site (InterPro:IPR017441), Serine/threonine-protein kinase domain (InterPro:IPR002290), Serin…	Receptor kinase homolog LRK10	Signaling.Signaling pathway.Protein kinase
30.11	signalling.light	VIT_19s0014g02660	93.3431	244.538	1.38945	94.8815	198.836	1.06738	'(at3g15354 : 902.0) Encodes a member of the SPA (suppressor of phyA-105) protein family (SPA1-SPA4). SPA proteins contain an N-terminal serine/threonine kinase-like motif followed by a coiled-coil structure and a C-terminal WD-repeat domain. SPA proteins function redundantly in suppressing photomorphogenesis in dark- and light-grown seedlings. SPA3 (and SPA4) predominantly regulates elongation g…	SPA3 (SPA1-related 3)	Metabolism.Primary metabolism.Protein metabolism and modification.Proteolysis.cytoplasmic and nuclear protein degradation.Ubiquitin-mediated proteolysis
30.3	signalling.calcium	VIT_16s0022g00640	1011.51	420.838	-1.26518	913.899	451.001	-1.0189	'(at5g62390 : 272.0) A member of Arabidopsis BAG (Bcl-2-associated athanogene) proteins, plant homologs of mammalian regulators of apoptosis. Plant BAG proteins are multi-functional and remarkably similar to their animal counterparts, as they regulate apoptotic-like processes ranging from pathogen attack, to abiotic stress, to plant development. Localized to the ER. Necessary for the proper maint…	BCL-2-associated athanogene 7 ATBAG7	Cellular process.Cell growth and death.Inhibitor of cell death
30.2.99	signalling.receptor kinases.misc	VIT_03s0063g00010	1119.71	514.595	-1.12162	1038.32	456.709	-1.18491	'(at3g19320 : 402.0) Leucine-rich repeat (LRR) family protein; LOCATED IN: endomembrane system; EXPRESSED IN: root; CONTAINS InterPro DOMAIN/s: Leucine-rich repeat (InterPro:IPR001611); BEST Arabidopsis thaliana protein match is: Leucine-rich repeat (LRR) family protein (TAIR:AT1G49750.1); Has 128497 Blast hits to 47794 proteins in 2067 species: Archae - 184; Bacteria - 14728; Metazoa - 28641; Fu…	LRX2 (leucine-rich repeat/extensin 2)	Cellular process.Cellular component organization and biogenesis.Cell wall organization and biogenesis.Cell wall structural protein
30.3	signalling.calcium	VIT_12s0059g00290	187.288	70.5081	-1.4094	173.941	74.4699	-1.22386	'(at5g35670 : 196.0) IQ-domain 33 (iqd33); CONTAINS InterPro DOMAIN/s: IQ calmodulin-binding region (InterPro:IPR000048); BEST Arabidopsis thaliana protein match is: IQ-domain 3 (TAIR:AT3G52290.1); Has 30201 Blast hits to 17322 proteins in 780 species: Archae - 12; Bacteria - 1396; Metazoa - 17338; Fungi - 3422; Plants - 5037; Viruses - 0; Other Eukaryotes - 2996 (source: NCBI BLink). & (reliabil…	Calmodulin-binding region IQD33	Signaling.Signaling pathway.Calcium sensors and Signaling
30.2.19	signalling.receptor kinases.legume-lectin	VIT_05s0029g00080	199.193	78.3404	-1.34634	171.583	71.4021	-1.26487	'(at2g32800 : 920.0) AP4.3A; FUNCTIONS IN: protein serine/threonine kinase activity, protein kinase activity, ATP binding; INVOLVED IN: protein amino acid phosphorylation; LOCATED IN: plasma membrane; EXPRESSED IN: 19 plant structures; EXPRESSED DURING: 10 growth stages; CONTAINS InterPro DOMAIN/s: Protein kinase, ATP binding site (InterPro:IPR017441), Serine/threonine-protein kinase domain (Inte…	SERK family receptor-like protein kinase	Signaling.Signaling pathway.Protein kinase
30.5	signalling.G-proteins	VIT_12s0028g02650	232.609	93.9874	-1.30737	198.126	81.3338	-1.28449	'(q40521|rb11b_tobac : 363.0) Ras-related protein Rab11B - Nicotiana tabacum (Common tobacco) & (at5g60860 : 357.0) RAB GTPase homolog A1F (RABA1f); FUNCTIONS IN: GTP binding; INVOLVED IN: protein transport, small GTPase mediated signal transduction; EXPRESSED IN: 23 plant structures; EXPRESSED DURING: 15 growth stages; CONTAINS InterPro DOMAIN/s: Ras GTPase (InterPro:IPR001806), Small GTP-bindin…	RAB GTPase RABA1F	Signaling.Signaling pathway.G-protein signaling pathway
30.5	signalling.G-proteins	VIT_02s0087g00460	145.938	69.3231	-1.07395	145.333	55.8838	-1.37886	'(at1g31650 : 649.0) Encodes a member of KPP-like gene family, homolog of KPP (kinase partner protein) gene in tomato. Also a member of the RopGEF (guanine nucleotide exchange factor) family, containing the novel PRONE domain (plant-specific Rop nucleotide exchanger), which is exclusively active towards members of the Rop subfamily.; RHO guanyl-nucleotide exchange factor 14 (ROPGEF14); CONTAINS I…	Oxidoreductase, 2OG-Fe(II) oxygenase	Metabolism.Cellular metabolism.Oxidation reduction.2OG-Fe(II) oxygenase superfamily
30.3	signalling.calcium	VIT_06s0004g00200	6737.07	2922.82	-1.20476	6894.59	2439.06	-1.49914	'(at3g13460 : 590.0) Physically interacts with CIPK1.; evolutionarily conserved C-terminal region 2 (ECT2); FUNCTIONS IN: protein binding; LOCATED IN: nucleus, cytoplasm; EXPRESSED IN: 24 plant structures; EXPRESSED DURING: 15 growth stages; CONTAINS InterPro DOMAIN/s: YTH domain (InterPro:IPR007275); BEST Arabidopsis thaliana protein match is: evolutionarily conserved C-terminal region 4 (TAIR:A…	Splicing factor YT521-B	Metabolism.Primary metabolism.Nucleobase, nucleoside, nucleotide, nucleic acid metabolism.Nucleic acid metabolism.RNA metabolism.RNA processing.mRNA processing.mRNA splicing
30.2.99	signalling.receptor kinases.misc	VIT_05s0020g02210	282.505	114.915	-1.29771	258.852	84.5758	-1.61381	'(at3g21510 : 182.0) Encodes AHP1, one of the six Arabidopsis thaliana histidine phosphotransfer proteins (AHPs). AHPs function as redundant positive regulators of cytokinin signaling. Members of the AHP gene family include: AT3G21510 (AHP1), AT3G29350 (AHP2), AT5G39340 (AHP3), AT3G16360 (AHP4), AT1G03430 (AHP5) and AT1G80100 (AHP6).; histidine-containing phosphotransmitter 1 (AHP1); CONTAINS Int…	Histidine-containing phosphotransfer protein	Signaling.Hormone Signaling.Cytokinin Signaling.Cytokinin-mediated Signaling pathway
30.2.11	signalling.receptor kinases.leucine rich repeat XI	VIT_16s0013g01990	558.898	199.284	-1.48776	827.291	269.091	-1.6203	'(at5g61480 : 1258.0) PHLOEM INTERCALATED WITH XYLEM (PXY); FUNCTIONS IN: protein serine/threonine kinase activity, protein kinase activity, ATP binding; INVOLVED IN: protein amino acid phosphorylation; LOCATED IN: plasma membrane; EXPRESSED IN: 20 plant structures; EXPRESSED DURING: 13 growth stages; CONTAINS InterPro DOMAIN/s: Protein kinase, ATP binding site (InterPro:IPR017441), Protein kinas…	CLL1B clavata1-like receptor S/T protein kinase	Signaling.Signaling pathway.Protein kinase
30.2.3	signalling.receptor kinases.leucine rich repeat III	VIT_01s0011g03860	164.66	56.0493	-1.55472	179.295	58.2636	-1.62167	'(at1g68400 : 808.0) leucine-rich repeat transmembrane protein kinase family protein; FUNCTIONS IN: protein serine/threonine kinase activity, kinase activity, ATP binding; INVOLVED IN: transmembrane receptor protein tyrosine kinase signaling pathway, protein amino acid phosphorylation; LOCATED IN: endomembrane system; EXPRESSED IN: 21 plant structures; EXPRESSED DURING: 13 growth stages; CONTAINS…	RKL1 (Receptor-like kinase 1)	Signaling.Signaling pathway.Protein kinase
30.8	signalling.misc	VIT_07s0031g00540	577.325	203.178	-1.50664	535.265	161.538	-1.72838	'(at5g67070 : 123.0) Member of a diversely expressed predicted peptide family showing sequence similarity to tobacco Rapid Alkalinization Factor (RALF), and is believed to play an essential role in the physiology of Arabidopsis. Consists of a single exon and is characterized by a conserved C-terminal motif and N-terminal signal peptide.; ralf-like 34 (RALFL34); CONTAINS InterPro DOMAIN/s: Rapid A…	Rapid ALkalinization Factor RALFL34	Signaling.Signaling pathway.Signaling molecules.Signaling peptide
30.2.11	signalling.receptor kinases.leucine rich repeat XI	VIT_12s0028g03060	1498.95	654.197	-1.19616	1689.27	509.399	-1.72953	'(at1g28440 : 1040.0) HAESA-like 1 (HSL1); FUNCTIONS IN: protein serine/threonine kinase activity, kinase activity, ATP binding; INVOLVED IN: transmembrane receptor protein tyrosine kinase signaling pathway, protein amino acid phosphorylation; EXPRESSED IN: 22 plant structures; EXPRESSED DURING: 13 growth stages; CONTAINS InterPro DOMAIN/s: Protein kinase, ATP binding site (InterPro:IPR017441), P…	HSL1 (HAESA-like 1)	Signaling.Signaling pathway.Protein kinase
30.1	signalling.in sugar and nutrient physiology	VIT_16s0050g00400	176.499	76.6194	-1.20388	161.207	47.6644	-1.75793	'(gnl|cdd|70010 : 261.0) no description available & (at5g52390 : 207.0) PAR1 protein; FUNCTIONS IN: molecular_function unknown; INVOLVED IN: biological_process unknown; LOCATED IN: endomembrane system; EXPRESSED IN: 13 plant structures; EXPRESSED DURING: 8 growth stages; CONTAINS InterPro DOMAIN/s: PAR1 (InterPro:IPR009489); BEST Arabidopsis thaliana protein match is: PAR1 protein (TAIR:AT3G54040…	Photoassimilate-responsive protein PAR-1a	Unknown
30.11	signalling.light	VIT_00s0194g00080	217.801	85.8981	-1.34231	284.027	82.8518	-1.77742	'(at5g47800 : 639.0) Phototropic-responsive NPH3 family protein; FUNCTIONS IN: signal transducer activity; INVOLVED IN: response to light stimulus; EXPRESSED IN: 22 plant structures; EXPRESSED DURING: 13 growth stages; CONTAINS InterPro DOMAIN/s: NPH3 (InterPro:IPR004249), BTB/POZ (InterPro:IPR013069), BTB/POZ fold (InterPro:IPR011333), BTB/POZ-like (InterPro:IPR000210); BEST Arabidopsis thaliana…	Phototropic-responsive NPH3	Signaling.Signaling pathway.Light Signaling
30.5	signalling.G-proteins	VIT_12s0028g02630	706.344	157.104	-2.16865	738.619	211.116	-1.8068	'(q40220|rac2_lotja : 360.0) Rac-like GTP-binding protein RAC2 - Lotus japonicus & (at1g75840 : 345.0) Belongs to the plant-specific ROP group of Rho GTPases; localized to the plasma membrane of tips of root hairs; involved in polar growth control.; RAC-like GTP binding protein 5 (ARAC5); CONTAINS InterPro DOMAIN/s: Ras GTPase (InterPro:IPR001806), Small GTP-binding protein (InterPro:IPR005225), …	Rac-like GTP-binding protein RAC2	Cellular process.Cellular transport.Protein trafficking.Vesicle-mediated trafficking
30.3	signalling.calcium	VIT_05s0049g02080	182.248	59.9329	-1.60449	159.756	44.9634	-1.82905	'(at4g13440 : 113.0) Calcium-binding EF-hand family protein; FUNCTIONS IN: calcium ion binding; INVOLVED IN: biological_process unknown; LOCATED IN: cellular_component unknown; EXPRESSED IN: root; CONTAINS InterPro DOMAIN/s: EF-Hand 1, calcium-binding site (InterPro:IPR018247), EF-HAND 2 (InterPro:IPR018249), EF-hand-like domain (InterPro:IPR011992), Calcium-binding EF-hand (InterPro:IPR002048); …	Calcium ion binding protein	Unknown
30.2.4	signalling.receptor kinases.leucine rich repeat IV	VIT_04s0008g03240	177.8	43.3188	-2.03719	193.674	52.5833	-1.88095	'(at2g25790 : 922.0) Leucine-rich receptor-like protein kinase family protein; FUNCTIONS IN: protein serine/threonine kinase activity, kinase activity, ATP binding; INVOLVED IN: transmembrane receptor protein tyrosine kinase signaling pathway, protein amino acid phosphorylation; LOCATED IN: plasma membrane; EXPRESSED IN: 23 plant structures; EXPRESSED DURING: 15 growth stages; CONTAINS InterPro D…	BAM2 (big apical meristem 2)	Development.Reproductive development.Flower development
30.2.3	signalling.receptor kinases.leucine rich repeat III	VIT_08s0007g04150	1235.8	280.757	-2.13806	1593.94	415.492	-1.93971	'(at2g36570 : 791.0) Leucine-rich repeat protein kinase family protein; FUNCTIONS IN: protein serine/threonine kinase activity, kinase activity, ATP binding; INVOLVED IN: transmembrane receptor protein tyrosine kinase signaling pathway, protein amino acid phosphorylation; LOCATED IN: plasma membrane; EXPRESSED IN: 21 plant structures; EXPRESSED DURING: 13 growth stages; CONTAINS InterPro DOMAIN/s…	RKL1 (Receptor-like kinase 1)	Signaling.Signaling pathway.Protein kinase
30.2.99	signalling.receptor kinases.misc	VIT_08s0007g07930	219.079	46.4008	-2.23923	235.151	54.1714	-2.11798	'(at5g06940 : 972.0) Leucine-rich repeat receptor-like protein kinase family protein; FUNCTIONS IN: kinase activity; INVOLVED IN: protein amino acid phosphorylation; LOCATED IN: endomembrane system; EXPRESSED IN: 15 plant structures; EXPRESSED DURING: 6 growth stages; CONTAINS InterPro DOMAIN/s: Protein kinase, catalytic domain (InterPro:IPR000719), Leucine-rich repeat-containing N-terminal domai…	Clavata1 receptor kinase (CLV1)	Signaling.Signaling pathway.Protein kinase
30.11	signalling.light	VIT_11s0016g03540	1076.5	316.176	-1.76755	1449.88	312.747	-2.21287	'(at4g29080 : 317.0) phytochrome-associated protein 2 (PAP2); phytochrome-associated protein 2 (PAP2); FUNCTIONS IN: sequence-specific DNA binding transcription factor activity; INVOLVED IN: response to auxin stimulus, regulation of translation; LOCATED IN: intracellular, nucleus; EXPRESSED IN: 22 plant structures; EXPRESSED DURING: 13 growth stages; CONTAINS InterPro DOMAIN/s: Aux/IAA-ARF-dimeri…	Auxin-responsive protein IAA27	Signaling.Hormone Signaling.Auxin Signaling.Auxin-mediated Signaling pathway
31.5.1	cell.cell death.plants	VIT_06s0061g00790	156.578	477.054	1.60727	134.137	783.723	2.54664	'(at3g44880 : 751.0) Encodes a pheide a oxygenase (PAO). Accelerated cell death (acd1) mutants show rapid, spreading necrotic responses to both virulent and avirulent Pseudomonas syringae pv. maculicola or pv. tomato pathogens and to ethylene.; ACCELERATED CELL DEATH 1 (ACD1); FUNCTIONS IN: iron-sulfur cluster binding, pheophorbide a oxygenase activity; INVOLVED IN: flower development, cell death…	Pheophorbide a oxygenase	Metabolism.Primary metabolism.Cofactor metabolism.Tetrapyrrole metabolism.Chlorophyll metabolism.Chlorophyll catabolism
31.2	cell.division	VIT_04s0008g03320	209.134	430.385	1.0412	226.711	678.575	1.58165	'(at5g11580 : 615.0) Regulator of chromosome condensation (RCC1) family protein; CONTAINS InterPro DOMAIN/s: Regulator of chromosome condensation/beta-lactamase-inhibitor protein II (InterPro:IPR009091), Regulator of chromosome condensation, RCC1 (InterPro:IPR000408); BEST Arabidopsis thaliana protein match is: Regulator of chromosome condensation (RCC1) family protein (TAIR:AT5G63860.1); Has 302…	UVB-resistance protein	Signaling.Signaling pathway.G-protein signaling pathway.RCC1 superfamily protein
31.1.1.2	cell.organisation.cytoskeleton.mikrotubuli	VIT_14s0108g00440	202.118	61.8619	-1.70807	184.748	71.9598	-1.3603	'(gnl|cdd|30217 : 929.0) no description available & (p46259|tba1_pea : 868.0) Tubulin alpha-1 chain - Pisum sativum (Garden pea) & (at1g50010 : 863.0) Encodes alpha-2,4 tubulin. TUA2 and TUA4 encode identical proteins.; tubulin alpha-2 chain (TUA2); FUNCTIONS IN: structural constituent of cytoskeleton; INVOLVED IN: microtubule-based process, response to salt stress; LOCATED IN: tubulin complex, c…	Tubulin alpha	Cellular process.Cellular component organization and biogenesis.Cytoskeleton organization and biogenesis.Microtubule organization and biogenesis
31.1	cell.organisation	VIT_00s0652g00030	633.04	312.437	-1.01873	707.386	274.85	-1.36386	'(at2g35630 : 1269.0) Member of the MAP215 family of microtubule-associated proteins required to establish interphase arrays of cortical microtubules.Mutants have defects in cytokinesis during pollen development. Vegetative phenotypes observed in temperature sensitive mutants include left-handed organ twisting, isotropic cell expansion and impairment of root hair polarity.; MICROTUBULE ORGANIZATI…	Microtubule organization 1 protein (MOR1)	Cellular process.Cellular component organization and biogenesis.Cytoskeleton organization and biogenesis.Microtubule organization and biogenesis
31.2	cell.division	VIT_14s0006g03240	446.907	137.981	-1.69551	293.511	113.234	-1.37411	'(at3g02510 : 612.0) Regulator of chromosome condensation (RCC1) family protein; FUNCTIONS IN: chromatin binding, Ran GTPase binding; INVOLVED IN: biological_process unknown; LOCATED IN: cellular_component unknown; EXPRESSED IN: cultured cell; CONTAINS InterPro DOMAIN/s: Regulator of chromosome condensation/beta-lactamase-inhibitor protein II (InterPro:IPR009091), Regulator of chromosome condensa…	Regulator of chromosome condensation (RCC1)	Transport overview.Nucleocytoplasmic transport.Nuclear pore complex
31.1.1.3	cell.organisation.cytoskeleton.Myosin	VIT_08s0040g00970	234.076	85.3097	-1.45619	336.657	99.0149	-1.76556	'(at2g40820 : 602.0) FUNCTIONS IN: molecular_function unknown; INVOLVED IN: biological_process unknown; LOCATED IN: plasma membrane; EXPRESSED IN: 21 plant structures; EXPRESSED DURING: 13 growth stages; BEST Arabidopsis thaliana protein match is: myosin heavy chain-related (TAIR:AT3G56480.1); Has 203 Blast hits to 195 proteins in 64 species: Archae - 3; Bacteria - 13; Metazoa - 26; Fungi - 15; P…	Plectin (myosin-like)	Cellular process.Cellular component organization and biogenesis.Cytoskeleton organization and biogenesis
31.2	cell.division	VIT_03s0180g00040	421.668	72.5575	-2.53891	417.996	76.3368	-2.45304	'(at5g67260 : 317.0) Encode CYCD3;2, a CYCD3 D-type cyclin. Important for determining cell number in developing lateral organs. Mediating cytokinin effects in apical growth and development.; CYCLIN D3;2 (CYCD3;2); FUNCTIONS IN: cyclin-dependent protein kinase activity; INVOLVED IN: regulation of cell cycle, regulation of cell proliferation; LOCATED IN: nucleus; EXPRESSED IN: 24 plant structures; …	Cyclin D3_2	Signaling.Hormone Signaling.Cytokinin Signaling.Cytokinin-mediated Signaling pathway
31.2	cell.division	VIT_18s0001g09920	271.918	29.3549	-3.2115	260.636	30.1644	-3.11112	'(at4g34160 : 268.0) encodes a cyclin D-type protein involved in the switch from cell proliferation to the final stages of differentiation. The gene is transcriptionally regulated by cytokinin and brassinosteroid. Protein interacts with cyclin-dependent kinase inhibitor ICK1.; CYCLIN D3;1 (CYCD3;1); CONTAINS InterPro DOMAIN/s: Cyclin, C-terminal (InterPro:IPR004367), Cyclin D (InterPro:IPR015451)…	Cyclin delta-3 (CYCD3_1)	Signaling.Hormone Signaling.Cytokinin Signaling.Cytokinin-mediated Signaling pathway
33.99	development.unspecified	VIT_14s0108g01070	19.045	301.171	3.9831	36.6325	282.969	2.94945	'(at5g61430 : 374.0) NAC domain containing protein 100 (NAC100); FUNCTIONS IN: sequence-specific DNA binding transcription factor activity; INVOLVED IN: multicellular organismal development, regulation of transcription; LOCATED IN: cellular_component unknown; EXPRESSED IN: 9 plant structures; EXPRESSED DURING: LP.04 four leaves visible, 4 anthesis, petal differentiation and expansion stage; CONTA…	NAC domain containing protein 100	Regulation overview.Regulation of gene expression.Regulation of transcription.Transcription factor.NAC family transcription factor
33.99	development.unspecified	VIT_17s0000g01160	104.978	258.8	1.30176	62.6437	336.248	2.42428	'(at5g14120 : 636.0) Major facilitator superfamily protein; LOCATED IN: plasma membrane, vacuole; EXPRESSED IN: 26 plant structures; EXPRESSED DURING: 15 growth stages; CONTAINS InterPro DOMAIN/s: Nodulin-like (InterPro:IPR010658), Major facilitator superfamily, general substrate transporter (InterPro:IPR016196); BEST Arabidopsis thaliana protein match is: Major facilitator superfamily protein (T…	Nodulin	Response to stimulus.Stress response.Biotic stress response
33.1	development.storage proteins	VIT_18s0001g10830	123.478	533.981	2.11253	112.682	590.074	2.38864	'(at2g26560 : 540.0) Encodes a lipid acyl hydrolase with wide substrate specificity that accumulates upon infection by fungal and bacterial pathogens. Protein is localized in the cytoplasm in healthy leaves, and in membranes in infected cells. Plays a role in cell death and differentially affects the accumulation of oxylipins. Contributes to resistance to virus.; phospholipase A 2A (PLA2A); FUNCT…	Patatin	Metabolism.Primary metabolism.Generation of metabolite precursors and energy.Storage proteins
33.99	development.unspecified	VIT_01s0026g02710	1396.86	8056.5	2.52797	1765.79	8537.63	2.27352	'(at1g69490 : 318.0) Encodes a member of the NAC transcription factor gene family. It is expressed in floral primordia and upregulated by AP3 and PI. Its expression is associated with leaf senescence.; NAC-like, activated by AP3/PI (NAP); CONTAINS InterPro DOMAIN/s: No apical meristem (NAM) protein (InterPro:IPR003441); BEST Arabidopsis thaliana protein match is: NAC domain containing protein 25 …	NAC domain-containing protein 29	Regulation overview.Regulation of gene expression.Regulation of transcription.Transcription factor.NAC family transcription factor
33.99	development.unspecified	VIT_07s0151g00800	620.646	2906.76	2.22757	835.138	3484.33	2.0608	'(at3g22550 : 161.0) Protein of unknown function (DUF581); CONTAINS InterPro DOMAIN/s: Protein of unknown function DUF581 (InterPro:IPR007650); BEST Arabidopsis thaliana protein match is: Protein of unknown function (DUF581) (TAIR:AT3G63210.1); Has 558 Blast hits to 549 proteins in 19 species: Archae - 0; Bacteria - 0; Metazoa - 0; Fungi - 0; Plants - 558; Viruses - 0; Other Eukaryotes - 0 (sourc…	Unknown	Unknown
33.1	development.storage proteins	VIT_12s0034g01870	231.706	641.323	1.46876	183.007	757.112	2.04861	'(at1g07750 : 343.0) RmlC-like cupins superfamily protein; FUNCTIONS IN: copper ion binding, zinc ion binding, nutrient reservoir activity; INVOLVED IN: biological_process unknown; LOCATED IN: cellular_component unknown; EXPRESSED IN: 26 plant structures; EXPRESSED DURING: 14 growth stages; CONTAINS InterPro DOMAIN/s: Cupin, RmlC-type (InterPro:IPR011051), Cupin 1 (InterPro:IPR006045), RmlC-like …	Cupin	Unknown
33.99	development.unspecified	VIT_07s0104g00900	167.621	411.142	1.29444	167.548	592.174	1.82145	'(at4g03020 : 769.0) transducin family protein / WD-40 repeat family protein; FUNCTIONS IN: nucleotide binding; INVOLVED IN: biological_process unknown; LOCATED IN: CUL4 RING ubiquitin ligase complex; EXPRESSED IN: 22 plant structures; EXPRESSED DURING: 13 growth stages; CONTAINS InterPro DOMAIN/s: WD40 repeat 2 (InterPro:IPR019782), WD40 repeat (InterPro:IPR001680), WD repeat protein 23 (InterPr…	Transducin LEC14B	Unclear
33.99	development.unspecified	VIT_14s0068g01870	388.133	857.513	1.14361	470.39	1449.82	1.62394	'(at5g14120 : 777.0) Major facilitator superfamily protein; LOCATED IN: plasma membrane, vacuole; EXPRESSED IN: 26 plant structures; EXPRESSED DURING: 15 growth stages; CONTAINS InterPro DOMAIN/s: Nodulin-like (InterPro:IPR010658), Major facilitator superfamily, general substrate transporter (InterPro:IPR016196); BEST Arabidopsis thaliana protein match is: Major facilitator superfamily protein (T…	Nodulin	Response to stimulus.Stress response.Biotic stress response
33.99	development.unspecified	VIT_01s0146g00280	1154.11	2438.68	1.07931	1092.54	2729.65	1.32102	'(at5g13180 : 278.0) Encodes a NAC domain transcription factor that interacts with VND7 and negatively regulates xylem vessel formation.; NAC domain containing protein 83 (NAC083); CONTAINS InterPro DOMAIN/s: No apical meristem (NAM) protein (InterPro:IPR003441); BEST Arabidopsis thaliana protein match is: NAC domain containing protein 41 (TAIR:AT2G33480.1); Has 1807 Blast hits to 1807 proteins i…	NAC domain-containing protein 83	Regulation overview.Regulation of gene expression.Regulation of transcription.Transcription factor.NAC family transcription factor
33.1	development.storage proteins	VIT_13s0019g04200	408.5	824.925	1.01393	440.014	1032.84	1.23099	'(at2g39220 : 607.0) PATATIN-like protein 6 (PLP6); FUNCTIONS IN: nutrient reservoir activity; INVOLVED IN: metabolic process, lipid metabolic process; EXPRESSED IN: 22 plant structures; EXPRESSED DURING: 13 growth stages; CONTAINS InterPro DOMAIN/s: Acyl transferase/acyl hydrolase/lysophospholipase (InterPro:IPR016035), Patatin (InterPro:IPR002641); BEST Arabidopsis thaliana protein match is: pa…	Patatin	Metabolism.Primary metabolism.Generation of metabolite precursors and energy.Storage proteins
33.99	development.unspecified	VIT_04s0008g04490	717.739	225.836	-1.66818	599.644	242.624	-1.30538	'(at2g25690 : 140.0) Protein of unknown function (DUF581); CONTAINS InterPro DOMAIN/s: Protein of unknown function DUF581 (InterPro:IPR007650); BEST Arabidopsis thaliana protein match is: Protein of unknown function (DUF581) (TAIR:AT5G11460.1); Has 35333 Blast hits to 34131 proteins in 2444 species: Archae - 798; Bacteria - 22429; Metazoa - 974; Fungi - 991; Plants - 531; Viruses - 0; Other Eukar…	MARD1 (mediator of ABA-regulated dormancy 1)	Signaling.Hormone Signaling.ABA Signaling.ABA-mediated Signaling pathway
33.99	development.unspecified	VIT_11s0016g00690	750.64	273.306	-1.4576	710.339	265.512	-1.41973	'(at5g20700 : 139.0) Protein of unknown function (DUF581); CONTAINS InterPro DOMAIN/s: Protein of unknown function DUF581 (InterPro:IPR007650); BEST Arabidopsis thaliana protein match is: Protein of unknown function (DUF581) (TAIR:AT1G74940.1); Has 476 Blast hits to 476 proteins in 20 species: Archae - 0; Bacteria - 0; Metazoa - 0; Fungi - 0; Plants - 476; Viruses - 0; Other Eukaryotes - 0 (sourc…	Senescence-associated protein	Unknown
33.3	development.squamosa promoter binding like (SPL)	VIT_12s0028g03350	169.976	37.5226	-2.1795	190.218	63.3483	-1.58628	'(at2g47070 : 127.0) member of SPL gene family, encodes DNA binding proteins and putative transcription factors. All have the SBP-box, which encodes the SBP-domain, required for and sufficient for interaction with DNA.; squamosa promoter binding protein-like 1 (SPL1); FUNCTIONS IN: DNA binding, sequence-specific DNA binding transcription factor activity; INVOLVED IN: regulation of transcription; …	Squamosa promoter-binding protein 4 (SPL4)	Regulation overview.Regulation of gene expression.Regulation of transcription.Transcription factor.SBP family transcription factor
33.99	development.unspecified	VIT_02s0012g00280	1578.42	568.289	-1.47379	1307.38	435.062	-1.58739	'(at4g17670 : 127.0) Protein of unknown function (DUF581); CONTAINS InterPro DOMAIN/s: Protein of unknown function DUF581 (InterPro:IPR007650); BEST Arabidopsis thaliana protein match is: Protein of unknown function (DUF581) (TAIR:AT5G47060.1); Has 30201 Blast hits to 17322 proteins in 780 species: Archae - 12; Bacteria - 1396; Metazoa - 17338; Fungi - 3422; Plants - 5037; Viruses - 0; Other Euka…	Senescence-associated protein	Unknown
33.99	development.unspecified	VIT_02s0154g00080	316.682	125.3	-1.33765	404.363	129.467	-1.64307	'(at4g12420 : 906.0) Encodes a protein of unknown function involved in directed root tip growth. It is a member of 19-member gene family and is distantly related structurally to the multiple-copper oxidases ascorbate oxidase and laccase, though it lacks the copper-binding domains. The protein is glycosylated and GPI-anchored. It is localized to the plasma membrane and the cell wall. The gene is e…	Multi-copper oxidase (SKU5)	Transport overview.Incompletely characterized transport systems.Recognized transporters of unknown biochemical mechanism.Iron/Lead Transporter.Oxidase-dep Fe2+ Transporter
33.99	development.unspecified	VIT_14s0066g01420	386.127	79.7128	-2.27619	239.296	74.622	-1.68112	'(at5g62850 : 243.0) Encodes a protein that is expressed in vegetative cells of pollen.; VEGETATIVE CELL EXPRESSED1 (AtVEX1); INVOLVED IN: biological_process unknown; LOCATED IN: integral to membrane, membrane; EXPRESSED IN: 8 plant structures; EXPRESSED DURING: L mature pollen stage, M germinated pollen stage, 4 anthesis, petal differentiation and expansion stage; CONTAINS InterPro DOMAIN/s: MtN…	Nodulin MtN3 family	Development.Root development
33.99	development.unspecified	VIT_02s0012g01410	1609.36	469.504	-1.77728	1762.4	472.065	-1.90048	'(at5g46700 : 333.0) Encodes a transmembrane protein of the tetraspanin (TET) family, one of 17 members found in Arabidopsis. Double mutant analysis showed that TRN1 and TRN2 act in the same pathway. Required for the maintenance of both the radial pattern of tissue differentiation in the root and for the subsequent circumferential pattern within the epidermis.; TORNADO 2 (TRN2); FUNCTIONS IN: mol…	TRN2 (TORNADO 2)	Development.Meristem organization and activity
33.99	development.unspecified	VIT_18s0001g08610	384.866	118.666	-1.69745	395.282	104.16	-1.92408	'(at4g37750 : 439.0) ANT is required for control of cell proliferation and encodes a putative transcriptional regulator similar to AP2. Loss of function alleles have reduced fertility, abnormal ovules and abnormal lateral organs. Expressed specifically in the chalaza and in floral organ primordia.; AINTEGUMENTA (ANT); CONTAINS InterPro DOMAIN/s: DNA-binding, integrase-type (InterPro:IPR016177), P…	AP2-like AINTEGUMENTA-like	Signaling.Hormone Signaling.Ethylene Signaling.Ethylene-mediated Signaling pathway
33.99	development.unspecified	VIT_03s0038g03410	381.633	179.293	-1.08987	370.656	96.9935	-1.93412	'(at2g17040 : 315.0) Member of the NAC transcription factor family and more specifically, the ONAC022 subfamily. Involved in leaf and inflorescence stem morphogenesis.; NAC domain containing protein 36 (NAC036); CONTAINS InterPro DOMAIN/s: No apical meristem (NAM) protein (InterPro:IPR003441); BEST Arabidopsis thaliana protein match is: NAC domain containing protein 35 (TAIR:AT2G02450.2); Has 286…	NAC domain containing protein 36	Regulation overview.Regulation of gene expression.Regulation of transcription.Transcription factor.NAC family transcription factor
33.99	development.unspecified	VIT_18s0001g13360	1767.86	373.985	-2.24095	2440.24	506.074	-2.2696	'(at1g75500 : 540.0) An Arabidopsis thaliana homolog of Medicago truncatula NODULIN21 (MtN21). The gene encodes a plant-specific, predicted integral membrane protein and is a member of the Plant-Drug/Metabolite Exporter (P-DME) family (Transporter Classification number: TC 2.A.7.3).; Walls Are Thin 1 (WAT1); CONTAINS InterPro DOMAIN/s: Protein of unknown function DUF6, transmembrane (InterPro:IPR…	Nodulin MtN21 family	Transport overview.Electrochemical Potential-driven Transporters.Porters.Drug/Metabolite Transporter.Plant Drug/Metabolite Exporter
33.99	development.unspecified	VIT_18s0001g05020	670.422	117.87	-2.50787	840.696	99.2466	-3.08249	'(at1g78020 : 130.0) Protein of unknown function (DUF581); EXPRESSED IN: 23 plant structures; EXPRESSED DURING: 13 growth stages; CONTAINS InterPro DOMAIN/s: Protein of unknown function DUF581 (InterPro:IPR007650); BEST Arabidopsis thaliana protein match is: Protein of unknown function (DUF581) (TAIR:AT1G22160.1); Has 525 Blast hits to 525 proteins in 19 species: Archae - 0; Bacteria - 0; Metazoa…	Senescence-associated protein	Unknown
33.99	development.unspecified	VIT_02s0012g01040	267.015	29.0472	-3.20045	278.563	25.9442	-3.42452	'(at4g17980 : 291.0) NAC domain containing protein 71 (NAC071); FUNCTIONS IN: sequence-specific DNA binding transcription factor activity; INVOLVED IN: multicellular organismal development, regulation of transcription; LOCATED IN: cellular_component unknown; CONTAINS InterPro DOMAIN/s: No apical meristem (NAM) protein (InterPro:IPR003441); BEST Arabidopsis thaliana protein match is: NAC domain co…	NAC domain-containing protein 71	Regulation overview.Regulation of gene expression.Regulation of transcription.Transcription factor.NAC family transcription factor
33.99	development.unspecified	VIT_08s0040g00800	580.353	14.4354	-5.32925	367.88	20.3585	-4.17553	'(at5g07050 : 438.0) nodulin MtN21 /EamA-like transporter family protein; LOCATED IN: membrane; CONTAINS InterPro DOMAIN/s: Protein of unknown function DUF6, transmembrane (InterPro:IPR000620); BEST Arabidopsis thaliana protein match is: nodulin MtN21 /EamA-like transporter family protein (TAIR:AT2G40900.1); Has 30201 Blast hits to 17322 proteins in 780 species: Archae - 12; Bacteria - 1396; Meta…	Nodulin MtN21	Transport overview.Electrochemical Potential-driven Transporters.Porters.Drug/Metabolite Transporter.Plant Drug/Metabolite Exporter
34.4	transport.nitrate	VIT_12s0059g01240	149.216	399.973	1.4225	137.812	879.961	2.67473	'(at3g21670 : 761.0) Major facilitator superfamily protein; FUNCTIONS IN: transporter activity; INVOLVED IN: oligopeptide transport; LOCATED IN: membrane; EXPRESSED IN: 21 plant structures; EXPRESSED DURING: 13 growth stages; CONTAINS InterPro DOMAIN/s: Oligopeptide transporter (InterPro:IPR000109), Major facilitator superfamily, general substrate transporter (InterPro:IPR016196); BEST Arabidopsi…	Nitrate transporter (NTP3)	Transport overview.Electrochemical Potential-driven Transporters.Porters.Proton-dependent Oligopeptide Transporter
34.14	transport.unspecified cations	VIT_00s2188g00010	106.898	592.115	2.46965	147.481	913.506	2.63088	'(at5g47560 : 607.0) Encodes a tonoplast malate/fumarate transporter.; tonoplast dicarboxylate transporter (TDT); CONTAINS InterPro DOMAIN/s: Sodium/sulphate symporter (InterPro:IPR001898); Has 1807 Blast hits to 1807 proteins in 277 species: Archae - 0; Bacteria - 0; Metazoa - 736; Fungi - 347; Plants - 385; Viruses - 0; Other Eukaryotes - 339 (source: NCBI BLink). & (gnl|cdd|36495 : 324.0) no d…	Tonoplast dicarboxylate transporter	Transport overview.Electrochemical Potential-driven Transporters.Porters.Divalent Anion:Na+ Symporter
34.2	transport.sugars	VIT_07s0104g00830	26.1793	225.285	3.10525	37.7432	189.75	2.32982	'(at2g48020 : 651.0) Major facilitator superfamily protein; FUNCTIONS IN: carbohydrate transmembrane transporter activity, sugar:hydrogen symporter activity; INVOLVED IN: transport, transmembrane transport; LOCATED IN: plasma membrane, chloroplast, vacuole, membrane; EXPRESSED IN: 24 plant structures; EXPRESSED DURING: 14 growth stages; CONTAINS InterPro DOMAIN/s: Sugar transporter, conserved sit…	Sugar transporter ERD6-like 7	Transport overview.Electrochemical Potential-driven Transporters.Porters.Major Facilitator Superfamily.Sugar Porter
34.14	transport.unspecified cations	VIT_00s0187g00130	90.0443	491.639	2.44889	99.4088	496.898	2.3215	'(at5g47560 : 712.0) Encodes a tonoplast malate/fumarate transporter.; tonoplast dicarboxylate transporter (TDT); CONTAINS InterPro DOMAIN/s: Sodium/sulphate symporter (InterPro:IPR001898); Has 1807 Blast hits to 1807 proteins in 277 species: Archae - 0; Bacteria - 0; Metazoa - 736; Fungi - 347; Plants - 385; Viruses - 0; Other Eukaryotes - 339 (source: NCBI BLink). & (gnl|cdd|36495 : 381.0) no d…	Tonoplast dicarboxylate transporter	Transport overview.Electrochemical Potential-driven Transporters.Porters.Divalent Anion:Na+ Symporter
34.3	transport.amino acids	VIT_01s0011g01140	356.555	1523.09	2.09481	444.925	2173.55	2.28842	'(at2g34960 : 815.0) Encodes a member of the cationic amino acid transporter (CAT) subfamily of amino acid polyamine choline transporters. Mediates efficient uptake of Lys, Arg and Glu in a yeast system. Localized to the plasma membrane.; cationic amino acid transporter 5 (CAT5); CONTAINS InterPro DOMAIN/s: Cationic amino acid transporter (InterPro:IPR015606), Amino acid/polyamine transporter I (…	Cationic amino acid transporter 5	Transport overview.Electrochemical Potential-driven Transporters.Porters.Amino Acid-Polyamine-Organocation.Cationic Amino Acid Transporter
34.4	transport.nitrate	VIT_02s0154g00260	259.133	1133.39	2.12888	328.986	1401.99	2.09138	'(at1g12110 : 703.0) Encodes NRT1.1 (CHL1), a dual-affinity nitrate transporter. The protein is expressed in guard cells and function in stomatal opening. Mutants have less transpiration and are more tolerant to drought. Expressed in lateral roots. Involved in nitrate signaling which enables the plant root system to detect and exploit nitrate-rich soil patches. Comparing to the wild type, the mut…	Nitrate transporter	Transport overview.Electrochemical Potential-driven Transporters.Porters.Proton-dependent Oligopeptide Transporter
34.4	transport.nitrate	VIT_01s0026g01570	470.508	1374.09	1.54619	410.271	1688.03	2.04069	'(at1g69850 : 744.0) Encodes an inducible component of low-affinity nitrate uptake. mRNA found primarily in root hairs and the epidermis of roots.; nitrate transporter 1:2 (NRT1:2); FUNCTIONS IN: transporter activity, calcium ion binding; INVOLVED IN: response to nematode; LOCATED IN: plasma membrane, membrane; EXPRESSED IN: 22 plant structures; EXPRESSED DURING: 13 growth stages; CONTAINS InterP…	Nitrate transporter 1:2	Transport overview.Electrochemical Potential-driven Transporters.Porters.Proton-dependent Oligopeptide Transporter
34.13	transport.peptides and oligopeptides	VIT_18s0041g00490	132.737	290.352	1.12923	98.9455	394.972	1.99704	'(at1g22540 : 637.0) Major facilitator superfamily protein; FUNCTIONS IN: transporter activity; INVOLVED IN: oligopeptide transport; LOCATED IN: membrane; EXPRESSED IN: 22 plant structures; EXPRESSED DURING: 13 growth stages; CONTAINS InterPro DOMAIN/s: PTR2 family proton/oligopeptide symporter, conserved site (InterPro:IPR018456), Oligopeptide transporter (InterPro:IPR000109), Major facilitator …	Proton-dependent oligopeptide transport (POT) family protein	Transport overview.Electrochemical Potential-driven Transporters.Porters.Proton-dependent Oligopeptide Transporter
34.22	transport.cyclic nucleotide or calcium regulated channels	VIT_19s0014g03700	98.8115	592.286	2.58354	184.401	730.9	1.98683	'(at5g54250 : 974.0) member of Cyclic nucleotide gated channel family, downstream component of the signaling pathways leading to HR resistance. mutant plants exhibit gene-for-gene disease resistance against avirulent Pseudomonas syringae despite the near-complete absence of the hypersensitive response (HR). Salicylic acid accumulation in dnd2 mutants is completely PAD4-independent.; cyclic nucleo…	Cyclic nucleotide-regulated ion channel 4	Response to stimulus.Stress response.Biotic stress response.Plant-pathogen interaction
34.16	transport.ABC transporters and multidrug resistance systems	VIT_09s0002g02430	159.379	404.779	1.34467	133.238	518.405	1.96008	'(at3g21250 : 1712.0) member of MRP subfamily; multidrug resistance-associated protein 6 (MRP6); CONTAINS InterPro DOMAIN/s: ATPase, AAA+ type, core (InterPro:IPR003593), ABC transporter-like (InterPro:IPR003439), ABC transporter integral membrane type 1 (InterPro:IPR017940), ABC transporter, transmembrane domain, type 1 (InterPro:IPR011527), ABC transporter, transmembrane domain (InterPro:IPR001…	ABC transporter C member 12	Transport overview.Macromolecule transport.Multidrug transport.Multidrug ABC transport
34.99	transport.misc	VIT_11s0206g00120	2334.24	5281.92	1.17811	2138.62	7909.39	1.88688	'(at5g58070 : 182.0) Encodes a temperature-induced lipocalin TIL1. Involved in thermotolerance. Peripherally associated with plasma membrane.; temperature-induced lipocalin (TIL); FUNCTIONS IN: binding, transporter activity; INVOLVED IN: transport, response to cold, response to light stimulus, response to heat; LOCATED IN: mitochondrion, endoplasmic reticulum, plasma membrane, vacuole; EXPRESSED …	Lipocalin, Temperature-induced	Cellular process
34.99	transport.misc	VIT_07s0031g02200	568.364	2031.09	1.83737	550.489	1955.04	1.82841	'(at2g17500 : 464.0) Auxin efflux carrier family protein; FUNCTIONS IN: auxin:hydrogen symporter activity; INVOLVED IN: auxin polar transport, transmembrane transport; LOCATED IN: endomembrane system, integral to membrane; EXPRESSED IN: 19 plant structures; EXPRESSED DURING: 13 growth stages; CONTAINS InterPro DOMAIN/s: Auxin efflux carrier (InterPro:IPR004776); BEST Arabidopsis thaliana protein …	Auxin efflux carrier	Signaling.Hormone Signaling.Auxin Signaling.Auxin transport
34.18	transport.unspecified anions	VIT_07s0130g00400	75.8014	314.796	2.05412	137.016	458.526	1.74265	'(gnl|cdd|35695 : 961.0) no description available & (at5g49890 : 952.0) member of Anion channel protein family; chloride channel C (CLC-C); FUNCTIONS IN: anion channel activity, voltage-gated chloride channel activity; INVOLVED IN: chloride transport, transmembrane transport; LOCATED IN: plant-type vacuole membrane, intracellular, plasma membrane; EXPRESSED IN: 25 plant structures; EXPRESSED DURI…	Chloride channel protein (CLC-c)	Transport overview.Electrochemical Potential-driven Transporters.Porters.Chloride Carrier/Channel
34.10	transport.nucleotides	VIT_18s0001g06910	234.45	942.166	2.0067	325.539	1029.09	1.66046	'(at1g28220 : 383.0) Member of a family of proteins related to PUP1, a purine transporter. May be involved in the transport of purine and purine derivatives such as cytokinins, across the plasma membrane.; purine permease 3 (PUP3); CONTAINS InterPro DOMAIN/s: Protein of unknown function DUF6, transmembrane (InterPro:IPR000620), Protein of unknown function DUF250 (InterPro:IPR004853); BEST Arabido…	Purine permease 1 PUP1	Signaling.Hormone Signaling.Cytokinin Signaling.Cytokinin metabolism.Cytokinin biosynthesis
34.16	transport.ABC transporters and multidrug resistance systems	VIT_13s0074g00690	89.6099	279.741	1.64236	132.494	366.962	1.46971	'(q2pcf1|pdr2_nicpl : 2149.0) Pleiotropic drug resistance protein 2 (NpPDR2) - Nicotiana plumbaginifolia (Leadwort-leaved tobacco) & (at2g36380 : 2102.0) pleiotropic drug resistance 6 (PDR6); FUNCTIONS IN: ATPase activity, coupled to transmembrane movement of substances; LOCATED IN: plasma membrane; EXPRESSED IN: 24 plant structures; EXPRESSED DURING: 13 growth stages; CONTAINS InterPro DOMAIN/s:…	ABC transporter G member 22	Transport overview.Macromolecule transport.Multidrug transport.Multidrug ABC transport
34.10	transport.nucleotides	VIT_18s0001g06950	577.136	1828.17	1.66342	647.088	1790.78	1.46855	'(at1g28220 : 395.0) Member of a family of proteins related to PUP1, a purine transporter. May be involved in the transport of purine and purine derivatives such as cytokinins, across the plasma membrane.; purine permease 3 (PUP3); CONTAINS InterPro DOMAIN/s: Protein of unknown function DUF6, transmembrane (InterPro:IPR000620), Protein of unknown function DUF250 (InterPro:IPR004853); BEST Arabido…	Purine permease 1 (PUP1)	Signaling.Hormone Signaling.Cytokinin Signaling.Cytokinin metabolism.Cytokinin biosynthesis
34.15	transport.potassium	VIT_14s0066g01580	64.717	136.449	1.07615	69.0269	182.515	1.40279	'(at5g14880 : 1211.0) Potassium transporter family protein; FUNCTIONS IN: potassium ion transmembrane transporter activity; INVOLVED IN: potassium ion transport; LOCATED IN: membrane; EXPRESSED IN: 22 plant structures; EXPRESSED DURING: 13 growth stages; CONTAINS InterPro DOMAIN/s: Potassium uptake protein, kup (InterPro:IPR018519), K+ potassium transporter (InterPro:IPR003855); BEST Arabidopsis …	K+ uptake permease 6	Transport overview.Electrochemical Potential-driven Transporters.Porters.K+ uptake porter (aka permease)
34.12	transport.metal	VIT_06s0004g06940	140.665	285.998	1.02374	149.42	366.23	1.29338	'(at2g30080 : 379.0) member of Fe(II) transporter isolog family. Gene expression is not regulated by iron, copper, or zinc deficiency or excess.; ZIP6; FUNCTIONS IN: cation transmembrane transporter activity, metal ion transmembrane transporter activity; INVOLVED IN: cation transport, response to nematode; LOCATED IN: integral to membrane, membrane; EXPRESSED IN: 19 plant structures; EXPRESSED DU…	Zinc transporter ZIP6	Transport overview.Electrochemical Potential-driven Transporters.Porters.Zinc (Zn2+)-Iron (Fe2+) Permease
34.12	transport.metal	VIT_08s0007g02240	115.859	285.603	1.30165	165.477	363.066	1.1336	'(at3g51860 : 500.0) cation exchanger 3 (CAX3); CONTAINS InterPro DOMAIN/s: Sodium/calcium exchanger membrane region (InterPro:IPR004837), Calcium/proton exchanger superfamily (InterPro:IPR004798), Calcium/proton exchanger (InterPro:IPR004713); BEST Arabidopsis thaliana protein match is: cation exchanger 1 (TAIR:AT2G38170.1); Has 3567 Blast hits to 3405 proteins in 1022 species: Archae - 24; Bact…	Calcium/proton exchanger CAX3	Transport overview.Electrochemical Potential-driven Transporters.Porters.Ca2+:Cation Antiporter
34.14	transport.unspecified cations	VIT_19s0014g04790	65.6551	164.446	1.32464	70.8127	153.848	1.11943	'(at3g20660 : 671.0) organic cation/carnitine transporter4 (4-Oct); FUNCTIONS IN: carbohydrate transmembrane transporter activity, sugar:hydrogen symporter activity; INVOLVED IN: transport, transmembrane transport; LOCATED IN: chloroplast thylakoid membrane, membrane; EXPRESSED IN: 13 plant structures; EXPRESSED DURING: 6 growth stages; CONTAINS InterPro DOMAIN/s: Sugar transporter, conserved sit…	Organic cation/carnitine transporter4	Transport overview.Electrochemical Potential-driven Transporters.Porters.Major Facilitator Superfamily.Organic Cation Transporter
34.8	transport.metabolite transporters at the envelope membrane	VIT_04s0008g05240	1804.69	619.324	-1.54298	1641.31	740.763	-1.14776	'(at4g32400 : 470.0) Encodes a plastidial nucleotide uniport carrier protein required to export newly synthesized adenylates into the cytosol.; SODIUM HYPERSENSITIVE 1 (SHS1); FUNCTIONS IN: nucleotide transmembrane transporter activity, binding, transporter activity; INVOLVED IN: nucleotide transport, transport, mitochondrial transport, embryo development ending in seed dormancy; LOCATED IN: mito…	Brittle 1 protein	Transport overview.Electrochemical Potential-driven Transporters.Porters.Mitochondrial Carrier
34.1	transport.p- and v-ATPases	VIT_11s0052g00620	449.593	166.753	-1.4309	397.013	159.619	-1.31455	'(gnl|cdd|35426 : 1695.0) no description available & (q03194|pma4_nicpl : 1664.0) Plasma membrane ATPase 4 (EC 3.6.3.6) (Proton pump 4) - Nicotiana plumbaginifolia (Leadwort-leaved tobacco) & (at4g30190 : 1588.0) belongs to the P-type ATPase superfamily of cation-transporting ATPases, pumps protons out of the cell, generating a proton gradient that drives the active transport of nutrients by prot…	AHA2 (Arabidopsis H(+)-ATPase 2)	Metabolism.Primary metabolism.Generation of metabolite precursors and energy.Electron transport.Respiratory-chain phosphorylation
34.16	transport.ABC transporters and multidrug resistance systems	VIT_08s0007g05060	857.527	387.928	-1.14439	1231.54	389.525	-1.66068	'(at2g36910 : 2054.0) Belongs to the family of ATP-binding cassette (ABC) transporters. Also known as AtMDR1.Possibly regulates auxin-dependent responses by influencing basipetal auxin transport in the root. Exerts nonredundant, partially overlapping functions with the ABC transporter encoded by AT3G28860. PGP1 mediates cellular efflux of IAA and interacts with PIN genes that may confer an accele…	ABC transporter B member 1	Transport overview.Macromolecule transport.Multidrug transport.Multidrug ABC transport
34.99	transport.misc	VIT_10s0003g01460	144.714	63.2842	-1.19329	175.034	53.7345	-1.70371	'(at2g34190 : 895.0) Xanthine/uracil permease family protein; FUNCTIONS IN: transmembrane transporter activity; INVOLVED IN: transport, transmembrane transport; LOCATED IN: membrane; EXPRESSED IN: 18 plant structures; EXPRESSED DURING: 11 growth stages; CONTAINS InterPro DOMAIN/s: Xanthine/uracil/vitamin C permease (InterPro:IPR006043); BEST Arabidopsis thaliana protein match is: Xanthine/uracil …	Nucleobase-ascorbate transporter 2 (NAT2)	Transport overview.Electrochemical Potential-driven Transporters.Porters.Nucleobase:Cation Symporter-2
34.19.2	transport.Major Intrinsic Proteins.TIP	VIT_06s0061g00730	406.08	155.613	-1.3838	638.248	154.456	-2.04692	'(at4g01470 : 317.0) Encodes AtTIP1;3, functions as water and urea channels in pollen.; tonoplast intrinsic protein 1;3 (TIP1;3); FUNCTIONS IN: water channel activity, urea transmembrane transporter activity; INVOLVED IN: transport, urea transport, water transport; LOCATED IN: integral to membrane, membrane; EXPRESSED IN: 10 plant structures; EXPRESSED DURING: L mature pollen stage, M germinated …	Aquaporin GAMMA-TIP3/TIP1;3	Transport overview.Channels and pores.a-Type channels.Major Intrinsic Protein
34.19.2	transport.Major Intrinsic Proteins.TIP	VIT_06s0004g04120	502.359	187.033	-1.42543	506.884	119.285	-2.08724	'(at4g01470 : 271.0) Encodes AtTIP1;3, functions as water and urea channels in pollen.; tonoplast intrinsic protein 1;3 (TIP1;3); FUNCTIONS IN: water channel activity, urea transmembrane transporter activity; INVOLVED IN: transport, urea transport, water transport; LOCATED IN: integral to membrane, membrane; EXPRESSED IN: 10 plant structures; EXPRESSED DURING: L mature pollen stage, M germinated …	Aquaporin TIP1;3	Transport overview.Channels and pores.a-Type channels.Major Intrinsic Protein
34.16	transport.ABC transporters and multidrug resistance systems	VIT_02s0087g00840	197.367	34.3092	-2.52421	230.624	46.8402	-2.29972	'(at1g31770 : 1011.0) ATP-binding cassette 14 (ABCG14); FUNCTIONS IN: ATPase activity, coupled to transmembrane movement of substances; LOCATED IN: membrane; EXPRESSED IN: 23 plant structures; EXPRESSED DURING: 13 growth stages; CONTAINS InterPro DOMAIN/s: ATPase, AAA+ type, core (InterPro:IPR003593), ABC transporter-like (InterPro:IPR003439), ABC-2 type transporter (InterPro:IPR013525), ABC tran…	ABC transporter G member 3	Transport overview.Macromolecule transport.Multidrug transport.Multidrug ABC transport
34.3	transport.amino acids	VIT_18s0001g00320	377.143	61.9889	-2.60503	339.307	28.1401	-3.59189	'(at1g47670 : 562.0) Transmembrane amino acid transporter family protein; FUNCTIONS IN: amino acid transmembrane transporter activity; INVOLVED IN: amino acid transport; LOCATED IN: plasma membrane, membrane; EXPRESSED IN: 20 plant structures; EXPRESSED DURING: 13 growth stages; CONTAINS InterPro DOMAIN/s: Amino acid transporter, transmembrane (InterPro:IPR013057); BEST Arabidopsis thaliana prote…	LYS/HIS transporter 7 LHT7	Transport overview.Electrochemical Potential-driven Transporters.Porters.Amino Acid/Auxin Permease
35.2	not assigned.unknown	VIT_14s0006g01580	27.9844	1000.64	5.16016	25.9526	608.476	4.55125	'(at3g03341 : 102.0) unknown protein; Has 30201 Blast hits to 17322 proteins in 780 species: Archae - 12; Bacteria - 1396; Metazoa - 17338; Fungi - 3422; Plants - 5037; Viruses - 0; Other Eukaryotes - 2996 (source: NCBI BLink). & (reliability: 204.0) & (original description: Putative uncharacterized protein OS=Vitis vinifera GN=VIT_14s0006g01580 PE=4 SV=1)'	Unknown protein	Unknown
35.2	not assigned.unknown	VIT_17s0000g00070	25.9608	210.336	3.01829	26.8354	346.381	3.69015	'(at5g07330 : 108.0) unknown protein; FUNCTIONS IN: molecular_function unknown; INVOLVED IN: biological_process unknown; LOCATED IN: mitochondrion; BEST Arabidopsis thaliana protein match is: unknown protein (TAIR:AT1G63060.1); Has 1807 Blast hits to 1807 proteins in 277 species: Archae - 0; Bacteria - 0; Metazoa - 736; Fungi - 347; Plants - 385; Viruses - 0; Other Eukaryotes - 339 (source: NCBI …	Unknown protein	Unknown
35.1	not assigned.no ontology	VIT_08s0007g00540	67.6295	649.329	3.26322	121.961	1101.67	3.1752	'(at5g02230 : 420.0) Haloacid dehalogenase-like hydrolase (HAD) superfamily protein; FUNCTIONS IN: hydrolase activity, catalytic activity; INVOLVED IN: metabolic process; LOCATED IN: cellular_component unknown; EXPRESSED IN: 24 plant structures; EXPRESSED DURING: 15 growth stages; CONTAINS InterPro DOMAIN/s: Haloacid dehalogenase-like hydrolase (InterPro:IPR005834), Pyrimidine 5-nucleotidase (Int…	Haloacid dehalogenase hydrolase	Metabolism.Primary metabolism.Generation of metabolite precursors and energy.Glyoxylate and dicarboxylate metabolism
35.2	not assigned.unknown	VIT_03s0038g04330	26.6831	259.269	3.28045	49.0738	409.772	3.0618	no hits & (original description: Putative uncharacterized protein OS=Vitis vinifera GN=VIT_03s0038g04330 PE=4 SV=1)	Unknown	Unknown
35.2	not assigned.unknown	VIT_12s0028g02440	267.93	1273.09	2.24841	325.53	2697.27	3.05064	'(at2g42570 : 468.0) Encodes a member of the TBL (TRICHOME BIREFRINGENCE-LIKE) gene family containing a plant-specific DUF231 (domain of unknown function) domain. TBL gene family has 46 members, two of which (TBR/AT5G06700 and TBL3/AT5G01360) have been shown to be involved in the synthesis and deposition of secondary wall cellulose, presumably by influencing the esterification state of pectic pol…	Unknown protein	Unknown
35.2	not assigned.unknown	VIT_10s0003g04080	46.1145	159.307	1.78851	25.5388	195.235	2.93445	no hits & (original description: Putative uncharacterized protein OS=Vitis vinifera GN=VIT_10s0003g04080 PE=4 SV=1)	Unknown	Unknown
35.2	not assigned.unknown	VIT_01s0011g02790	90.1931	492.094	2.44784	81.3995	605.792	2.89573	no hits & (original description: Putative uncharacterized protein OS=Vitis vinifera GN=VIT_01s0011g02790 PE=4 SV=1)	IDA (inflorescence deficient in abscission)	Signaling.Hormone Signaling.Ethylene Signaling.Ethylene-mediated Signaling pathway
35.2	not assigned.unknown	VIT_01s0146g00480	80.1342	188.007	1.2303	53.5809	365.187	2.76884	'(at5g13220 : 115.0) jasmonate-zim-domain protein 10; FUNCTIONS IN: protein binding; INVOLVED IN: response to jasmonic acid stimulus, regulation of systemic acquired resistance, response to wounding; EXPRESSED IN: 21 plant structures; EXPRESSED DURING: 11 growth stages; CONTAINS InterPro DOMAIN/s: Tify (InterPro:IPR010399); Has 28 Blast hits to 28 proteins in 8 species: Archae - 0; Bacteria - 0; …	TIFY 9 (Jasmonate ZIM domain-containing protein 10)	Signaling.Hormone Signaling.Jasmonate salicylate signaling.Jasmonate Signaling.Jasmonate-mediated Signaling pathway
35.2	not assigned.unknown	VIT_19s0014g03520	70.6769	266.659	1.91568	76.0256	464.683	2.61169	'(gnl|cdd|69095 : 228.0) no description available & (at1g61260 : 179.0) Protein of unknown function (DUF761); FUNCTIONS IN: molecular_function unknown; INVOLVED IN: biological_process unknown; LOCATED IN: endomembrane system; EXPRESSED IN: 12 plant structures; EXPRESSED DURING: 7 growth stages; CONTAINS InterPro DOMAIN/s: Protein of unknown function DUF761, plant (InterPro:IPR008480); BEST Arabid…	fiber protein	Unknown
35.2	not assigned.unknown	VIT_18s0001g15130	275.274	1800.9	2.70977	225.353	1319.43	2.54965	'(at4g19950 : 144.0) unknown protein; BEST Arabidopsis thaliana protein match is: unknown protein (TAIR:AT5G44860.1); Has 338 Blast hits to 330 proteins in 72 species: Archae - 2; Bacteria - 94; Metazoa - 7; Fungi - 0; Plants - 232; Viruses - 0; Other Eukaryotes - 3 (source: NCBI BLink). & (reliability: 288.0) & (original description: Putative uncharacterized protein OS=Vitis vinifera GN=VIT_18s0…	WD40 repeat protein	Unknown
35.2	not assigned.unknown	VIT_10s0071g00810	245.427	1090.4	2.15149	250.533	1408.79	2.49138	'(at3g19990 : 592.0) unknown protein; INVOLVED IN: biological_process unknown; LOCATED IN: chloroplast stroma, chloroplast; EXPRESSED IN: 23 plant structures; EXPRESSED DURING: 13 growth stages; Has 118 Blast hits to 118 proteins in 41 species: Archae - 0; Bacteria - 42; Metazoa - 0; Fungi - 0; Plants - 56; Viruses - 0; Other Eukaryotes - 20 (source: NCBI BLink). & (reliability: 1184.0) & (origin…	Binding	Unknown
35.2	not assigned.unknown	VIT_19s0085g00030	78.0011	283.997	1.86431	64.2344	356.218	2.47134	'(at1g79160 : 179.0) unknown protein; BEST Arabidopsis thaliana protein match is: unknown protein (TAIR:AT1G16500.1); Has 104 Blast hits to 102 proteins in 13 species: Archae - 0; Bacteria - 0; Metazoa - 0; Fungi - 0; Plants - 104; Viruses - 0; Other Eukaryotes - 0 (source: NCBI BLink). & (reliability: 358.0) & (original description: Putative uncharacterized protein OS=Vitis vinifera GN=VIT_19s00…	Unknown protein	Unknown
35.2	not assigned.unknown	VIT_19s0014g04780	235.492	902.54	1.93832	176.867	978.498	2.4679	no hits & (original description: Putative uncharacterized protein OS=Vitis vinifera GN=VIT_19s0014g04780 PE=4 SV=1)	No hit	No hit
35.2	not assigned.unknown	VIT_00s0480g00030	1030.42	4544.45	2.14087	1120.96	6139.72	2.45343	(original description: Putative uncharacterized protein OS=Vitis vinifera GN=VIT_00s0480g00030 PE=4 SV=1)	Polyphenol oxidase	Metabolism.Primary metabolism.Amino acid metabolism.Aromatic amino acid metabolism.Tyrosine metabolism.Tyrosine catabolism
35.2	not assigned.unknown	VIT_10s0071g00840	284.211	1086.99	1.9353	260.512	1422.99	2.4495	'(at3g19990 : 590.0) unknown protein; INVOLVED IN: biological_process unknown; LOCATED IN: chloroplast stroma, chloroplast; EXPRESSED IN: 23 plant structures; EXPRESSED DURING: 13 growth stages; Has 118 Blast hits to 118 proteins in 41 species: Archae - 0; Bacteria - 42; Metazoa - 0; Fungi - 0; Plants - 56; Viruses - 0; Other Eukaryotes - 20 (source: NCBI BLink). & (reliability: 1180.0) & (origin…	Unknown protein	Unknown
35.2	not assigned.unknown	VIT_06s0004g05650	855.257	3840.38	2.16682	1004.25	5332.34	2.40865	'(at5g59080 : 88.2) unknown protein; FUNCTIONS IN: molecular_function unknown; INVOLVED IN: response to oxidative stress; LOCATED IN: chloroplast; EXPRESSED IN: 18 plant structures; EXPRESSED DURING: 9 growth stages; BEST Arabidopsis thaliana protein match is: unknown protein (TAIR:AT3G46880.1); Has 1807 Blast hits to 1807 proteins in 277 species: Archae - 0; Bacteria - 0; Metazoa - 736; Fungi - …	Unknown protein	Unknown
35.1	not assigned.no ontology	VIT_18s0001g05780	82.5712	464.216	2.49109	129.696	682.483	2.39566	'(at1g78230 : 444.0) Outer arm dynein light chain 1 protein; INVOLVED IN: biological_process unknown; LOCATED IN: vacuole; CONTAINS InterPro DOMAIN/s: Leucine-rich repeat, typical subtype (InterPro:IPR003591), Leucine-rich repeat (InterPro:IPR001611); BEST Arabidopsis thaliana protein match is: Outer arm dynein light chain 1 protein (TAIR:AT4G03260.2); Has 24271 Blast hits to 14439 proteins in 74…	Leucine-rich repeat family protein	Diverse functions.Gene family with diverse functions.NBS-LRR superfamily
35.2	not assigned.unknown	VIT_18s0001g00110	70.6756	465.66	2.71999	92.927	472.21	2.34526	'(at1g42430 : 537.0) unknown protein; FUNCTIONS IN: molecular_function unknown; INVOLVED IN: biological_process unknown; LOCATED IN: cellular_component unknown; BEST Arabidopsis thaliana protein match is: unknown protein (TAIR:AT3G55760.3). & (reliability: 1074.0) & (original description: Putative uncharacterized protein OS=Vitis vinifera GN=VIT_18s0001g00110 PE=4 SV=1)'	Unknown protein	Unknown
35.2	not assigned.unknown	VIT_19s0090g01180	62.6005	300.331	2.26231	76.7537	389.185	2.34215	'(at4g22310 : 171.0) Uncharacterised protein family (UPF0041); INVOLVED IN: biological_process unknown; LOCATED IN: mitochondrion; EXPRESSED IN: 25 plant structures; EXPRESSED DURING: 15 growth stages; CONTAINS InterPro DOMAIN/s: Uncharacterised protein family UPF0041 (InterPro:IPR005336); BEST Arabidopsis thaliana protein match is: Uncharacterised protein family (UPF0041) (TAIR:AT4G14695.1); Has…	Light induced protein like	Unknown
35.2	not assigned.unknown	VIT_08s0007g04230	129.112	551.286	2.09418	117.282	560.2	2.25596	'(at2g36630 : 531.0) Sulfite exporter TauE/SafE family protein; INVOLVED IN: N-terminal protein myristoylation; LOCATED IN: endomembrane system, integral to membrane; EXPRESSED IN: 22 plant structures; EXPRESSED DURING: 15 growth stages; CONTAINS InterPro DOMAIN/s: Protein of unknown function DUF81 (InterPro:IPR002781); BEST Arabidopsis thaliana protein match is: Sulfite exporter TauE/SafE family…	Unknown protein	Unknown
35.2	not assigned.unknown	VIT_18s0001g00840	63.574	247.203	1.95919	49.4208	235.184	2.2506	no hits & (original description: Putative uncharacterized protein OS=Vitis vinifera GN=VIT_18s0001g00840 PE=4 SV=1)	Syringolide-induced protein 14-1-1	Unknown
35.2	not assigned.unknown	VIT_01s0011g04190	124.24	261.133	1.07165	96.0993	429.364	2.1596	no hits & (original description: Putative uncharacterized protein OS=Vitis vinifera GN=VIT_01s0011g04190 PE=4 SV=1)	Unknown	Unknown
35.2	not assigned.unknown	VIT_07s0005g00660	8675.98	20687.3	1.25365	7043.92	31454.2	2.1588	(original description: Putative uncharacterized protein OS=Vitis vinifera GN=VIT_07s0005g00660 PE=4 SV=1)	Late embryogenis abundant protein 5	Response to stimulus.Stress response.Abiotic stress response.Desiccation stress response
35.2	not assigned.unknown	VIT_05s0020g00840	59.9982	553.35	3.2052	77.9352	343.052	2.13808	no hits & (original description: Putative uncharacterized protein OS=Vitis vinifera GN=VIT_05s0020g00840 PE=4 SV=1)	No hit	No hit
35.2	not assigned.unknown	VIT_10s0003g00980	417.42	876.451	1.07017	261.648	1151.09	2.13731	no hits & (original description: Putative uncharacterized protein OS=Vitis vinifera GN=VIT_10s0003g00980 PE=4 SV=1)	Unknown protein	Unknown
35.2	not assigned.unknown	VIT_08s0040g01820	118.963	363.584	1.61178	176.073	756.61	2.10337	no hits & (original description: Putative uncharacterized protein OS=Vitis vinifera GN=VIT_08s0040g01820 PE=4 SV=1)	No hit	No hit
35.2	not assigned.unknown	VIT_19s0014g01940	72.7539	304.854	2.06702	93.6271	401.149	2.09914	no hits & (original description: Putative uncharacterized protein OS=Vitis vinifera GN=VIT_19s0014g01940 PE=4 SV=1)	Unknown	Unknown
35.1.40	not assigned.no ontology.glycine rich proteins	VIT_00s0415g00040	127.745	553.104	2.11429	145.884	585.807	2.0056	'(at2g22660 : 799.0) Protein of unknown function (duplicated DUF1399); FUNCTIONS IN: molecular_function unknown; INVOLVED IN: biological_process unknown; LOCATED IN: plasma membrane; EXPRESSED IN: 24 plant structures; EXPRESSED DURING: 13 growth stages; CONTAINS InterPro DOMAIN/s: Protein of unknown function DUF1399 (InterPro:IPR009836); BEST Arabidopsis thaliana protein match is: Protein of unkn…	Glycine-rich protein	Unknown
35.1	not assigned.no ontology	VIT_05s0020g01830	1934.82	4930.99	1.34968	1559.61	6098.89	1.96737	'(gnl|cdd|68120 : 115.0) no description available & (at4g15610 : 97.8) Uncharacterised protein family (UPF0497); CONTAINS InterPro DOMAIN/s: Uncharacterised protein family UPF0497, trans-membrane plant (InterPro:IPR006702), Uncharacterised protein family UPF0497, trans-membrane plant subgroup (InterPro:IPR006459); BEST Arabidopsis thaliana protein match is: Uncharacterised protein family (UPF0497…	UPF0497 family	Unknown
35.2	not assigned.unknown	VIT_19s0014g03470	89.9759	265.501	1.56111	86.3947	335.474	1.95719	'(at4g27390 : 229.0) unknown protein; INVOLVED IN: biological_process unknown; LOCATED IN: chloroplast; EXPRESSED IN: 22 plant structures; EXPRESSED DURING: 13 growth stages; Has 30201 Blast hits to 17322 proteins in 780 species: Archae - 12; Bacteria - 1396; Metazoa - 17338; Fungi - 3422; Plants - 5037; Viruses - 0; Other Eukaryotes - 2996 (source: NCBI BLink). & (reliability: 458.0) & (original…	Unknown protein	Unknown
35.2	not assigned.unknown	VIT_09s0002g01000	270.34	856.12	1.66304	238.269	896.339	1.91145	'(at1g72510 : 162.0) Protein of unknown function (DUF1677); CONTAINS InterPro DOMAIN/s: Protein of unknown function DUF1677, plant (InterPro:IPR012876); BEST Arabidopsis thaliana protein match is: Protein of unknown function (DUF1677) (TAIR:AT2G09970.1); Has 35333 Blast hits to 34131 proteins in 2444 species: Archae - 798; Bacteria - 22429; Metazoa - 974; Fungi - 991; Plants - 531; Viruses - 0; O…	Ferredoxin 4Fe-4S, iron-sulfur binding	Unclassified
35.2	not assigned.unknown	VIT_00s0323g00040	45.7894	179.75	1.97291	45.0545	167.775	1.89678	'(at1g62780 : 262.0) unknown protein; FUNCTIONS IN: molecular_function unknown; INVOLVED IN: biological_process unknown; LOCATED IN: chloroplast, chloroplast stroma; EXPRESSED IN: 22 plant structures; EXPRESSED DURING: 14 growth stages; Has 94 Blast hits to 94 proteins in 35 species: Archae - 6; Bacteria - 10; Metazoa - 21; Fungi - 2; Plants - 48; Viruses - 0; Other Eukaryotes - 7 (source: NCBI B…	Unknown protein	Unknown
35.1.9	not assigned.no ontology.BTB/POZ domain-containing protein	VIT_18s0122g01340	62.2495	313.772	2.33358	123.217	448.824	1.86494	'(at2g30600 : 1113.0) BTB/POZ domain-containing protein; INVOLVED IN: cell adhesion; LOCATED IN: cellular_component unknown; EXPRESSED IN: 24 plant structures; EXPRESSED DURING: 13 growth stages; CONTAINS InterPro DOMAIN/s: Coagulation factor 5/8 type, C-terminal (InterPro:IPR000421), Farnesoic acid 0-methyl transferase (InterPro:IPR022041), BTB/POZ (InterPro:IPR013069), BTB/Kelch-associated (Int…	BTB/POZ domain-containing protein	Regulation overview.Regulation of gene expression.Regulation of transcription.Transcription factor.TRAF
35.2	not assigned.unknown	VIT_12s0028g01030	131.131	578.837	2.14215	201.214	731.745	1.86261	no hits & (original description: Putative uncharacterized protein OS=Vitis vinifera GN=VIT_12s0028g01030 PE=4 SV=1)	Unknown	Unknown
35.2	not assigned.unknown	VIT_03s0017g01410	1410.53	3544.58	1.32938	1333.58	4802.48	1.84847	no hits & (original description: Putative uncharacterized protein OS=Vitis vinifera GN=VIT_03s0017g01410 PE=4 SV=1)	No hit	No hit
35.2	not assigned.unknown	VIT_02s0012g01900	133.779	285.889	1.09561	136.775	488.373	1.83618	'(at1g32220 : 389.0) NAD(P)-binding Rossmann-fold superfamily protein; FUNCTIONS IN: coenzyme binding, binding, catalytic activity; INVOLVED IN: response to oxidative stress; LOCATED IN: thylakoid, chloroplast, plastoglobule; EXPRESSED IN: 24 plant structures; EXPRESSED DURING: 15 growth stages; CONTAINS InterPro DOMAIN/s: NAD-dependent epimerase/dehydratase (InterPro:IPR001509), NAD(P)-binding d…	3-beta hydroxysteroid dehydrogenase	Metabolism.Primary metabolism.Lipid metabolism.Steroid metabolism.C21-Steroid hormone metabolism
35.2	not assigned.unknown	VIT_03s0063g01770	3971.28	12300.6	1.63106	3710.7	12991	1.80775	no hits & (original description: Putative uncharacterized protein OS=Vitis vinifera GN=VIT_03s0063g01770 PE=4 SV=1)	No hit	No hit
35.2	not assigned.unknown	VIT_08s0007g00710	66.2367	360.806	2.44552	149.578	523.557	1.80745	'(at5g02160 : 119.0) unknown protein; FUNCTIONS IN: molecular_function unknown; INVOLVED IN: biological_process unknown; LOCATED IN: chloroplast thylakoid membrane; EXPRESSED IN: 23 plant structures; EXPRESSED DURING: 13 growth stages; Has 121 Blast hits to 121 proteins in 17 species: Archae - 0; Bacteria - 0; Metazoa - 0; Fungi - 0; Plants - 121; Viruses - 0; Other Eukaryotes - 0 (source: NCBI B…	Unknown	Unknown
35.2	not assigned.unknown	VIT_16s0098g00600	192.204	396.328	1.04406	175.019	600.287	1.77814	no hits & (original description: Putative uncharacterized protein OS=Vitis vinifera GN=VIT_16s0098g00600 PE=4 SV=1)	No hit	No hit
35.1	not assigned.no ontology	VIT_02s0012g00760	158.427	393.555	1.31275	144.824	467.011	1.68915	'(at2g38740 : 333.0) Haloacid dehalogenase-like hydrolase (HAD) superfamily protein; FUNCTIONS IN: hydrolase activity, catalytic activity; INVOLVED IN: metabolic process; LOCATED IN: plasma membrane; EXPRESSED IN: 25 plant structures; EXPRESSED DURING: 15 growth stages; CONTAINS InterPro DOMAIN/s: Haloacid dehalogenase-like hydrolase (InterPro:IPR005834), Haloacid dehydrogenase/epoxide hydrolase …	Haloacid dehalogenase hydrolase	Metabolism.Primary metabolism.Generation of metabolite precursors and energy.Glyoxylate and dicarboxylate metabolism
35.2	not assigned.unknown	VIT_02s0025g04660	244.486	595.773	1.28501	310.136	967.811	1.64182	'(at4g22920 : 346.0) Similar to the tomato senescence-inducible chloroplast stay-green protein 1. It is upregulated during maximal senescence in the Arabidopsis life cycle, especially in senescent leaves.; NON-YELLOWING 1 (NYE1); FUNCTIONS IN: molecular_function unknown; INVOLVED IN: chlorophyll catabolic process; LOCATED IN: chloroplast; EXPRESSED IN: 22 plant structures; EXPRESSED DURING: 14 gr…	Senescence-inducible chloroplast stay-green protein 1	Metabolism.Primary metabolism.Cofactor metabolism.Tetrapyrrole metabolism.Chlorophyll metabolism.Chlorophyll catabolism
35.2	not assigned.unknown	VIT_12s0035g01220	136.725	369.291	1.43348	95.2229	294.83	1.6305	'(at5g49900 : 1319.0) Beta-glucosidase, GBA2 type family protein; FUNCTIONS IN: catalytic activity, glucosylceramidase activity; INVOLVED IN: glucosylceramide catabolic process, sphingolipid metabolic process; LOCATED IN: integral to membrane, membrane; EXPRESSED IN: 24 plant structures; EXPRESSED DURING: 15 growth stages; CONTAINS InterPro DOMAIN/s: Glucosylceramidase (InterPro:IPR006775), Six-h…	Unknown protein	Unknown
35.2	not assigned.unknown	VIT_15s0046g03090	114.128	290.869	1.34972	94.4785	285.514	1.59551	'(gnl|cdd|69222 : 568.0) no description available & (gnl|cdd|37669 : 532.0) no description available & (at5g23850 : 524.0) FUNCTIONS IN: molecular_function unknown; INVOLVED IN: biological_process unknown; LOCATED IN: cellular_component unknown; EXPRESSED IN: 23 plant structures; EXPRESSED DURING: 13 growth stages; CONTAINS InterPro DOMAIN/s: Lipopolysaccharide-modifying protein (InterPro:IPR0065…	DTA2 (downstream target of AGL15 2)	Unknown
35.2	not assigned.unknown	VIT_15s0048g02980	62.5691	189.02	1.59501	80.605	243.437	1.59461	'(at3g61870 : 275.0) unknown protein; FUNCTIONS IN: molecular_function unknown; INVOLVED IN: biological_process unknown; LOCATED IN: chloroplast, chloroplast inner membrane; EXPRESSED IN: 23 plant structures; EXPRESSED DURING: 14 growth stages; Has 35333 Blast hits to 34131 proteins in 2444 species: Archae - 798; Bacteria - 22429; Metazoa - 974; Fungi - 991; Plants - 531; Viruses - 0; Other Eukar…	Unknown protein	Unknown
35.2	not assigned.unknown	VIT_09s0002g04580	114.391	234.167	1.03357	109.783	324.607	1.56404	'(at1g79910 : 196.0) Regulator of Vps4 activity in the MVB pathway protein; CONTAINS InterPro DOMAIN/s: Protein of unknown function DUF292, eukaryotic (InterPro:IPR005061); BEST Arabidopsis thaliana protein match is: Regulator of Vps4 activity in the MVB pathway protein (TAIR:AT1G52315.1); Has 35333 Blast hits to 34131 proteins in 2444 species: Archae - 798; Bacteria - 22429; Metazoa - 974; Fungi…	Unknown protein	Unknown
35.2	not assigned.unknown	VIT_04s0079g00810	66.26	158.849	1.26144	56.3143	162.515	1.529	no hits & (original description: Putative uncharacterized protein OS=Vitis vinifera GN=VIT_04s0079g00810 PE=4 SV=1)	Cold induced protein	Response to stimulus.Stress response.Abiotic stress response.Temperature stress response.Cold stress response
35.2	not assigned.unknown	VIT_08s0007g02090	310.515	727.803	1.22889	321.653	925.074	1.52407	no hits & (original description: Putative uncharacterized protein OS=Vitis vinifera GN=VIT_08s0007g02090 PE=4 SV=1)	No hit	No hit
35.2	not assigned.unknown	VIT_13s0084g00310	92.0706	316.77	1.78262	115.276	326.007	1.49981	no hits & (original description: Putative uncharacterized protein OS=Vitis vinifera GN=VIT_13s0084g00310 PE=4 SV=1)	ACI112	Response to stimulus.Stress response.Biotic stress response
35.2	not assigned.unknown	VIT_17s0000g00010	311.336	873.71	1.48868	280.882	793.57	1.49839	'(gnl|cdd|71153 : 557.0) no description available & (at5g61820 : 485.0) FUNCTIONS IN: molecular_function unknown; INVOLVED IN: biological_process unknown; LOCATED IN: vacuole; EXPRESSED IN: 24 plant structures; EXPRESSED DURING: 15 growth stages; CONTAINS InterPro DOMAIN/s: Stress up-regulated Nod 19 (InterPro:IPR011692); Has 30201 Blast hits to 17322 proteins in 780 species: Archae - 12; Bacteri…	MtN19	Development.Root development
35.2	not assigned.unknown	VIT_13s0158g00090	59.7524	176.173	1.55992	60.4483	170.464	1.4957	no hits & (original description: Putative uncharacterized protein OS=Vitis vinifera GN=VIT_13s0158g00090 PE=4 SV=1)	Unknown	Unknown
35.1	not assigned.no ontology	VIT_14s0108g01350	49.8407	194.898	1.96733	70.3504	197.993	1.49282	'(at3g29240 : 308.0) Protein of unknown function (DUF179); FUNCTIONS IN: molecular_function unknown; INVOLVED IN: biological_process unknown; LOCATED IN: chloroplast thylakoid lumen, chloroplast; EXPRESSED IN: 22 plant structures; EXPRESSED DURING: 13 growth stages; CONTAINS InterPro DOMAIN/s: Protein of unknown function DUF179 (InterPro:IPR003774); BEST Arabidopsis thaliana protein match is: Pro…	Unknown protein	Unknown
35.2	not assigned.unknown	VIT_00s0225g00120	267.145	639.438	1.25918	191.079	537.136	1.49112	no hits & (original description: Putative uncharacterized protein OS=Vitis vinifera GN=VIT_00s0225g00120 PE=4 SV=1)	Unknown protein	Unknown
35.1.19	not assigned.no ontology.C2 domain-containing protein	VIT_17s0000g02290	352.206	1079.1	1.61534	420.191	1181	1.49089	'(at3g17980 : 248.0) Calcium-dependent lipid-binding (CaLB domain) family protein; CONTAINS InterPro DOMAIN/s: C2 membrane targeting protein (InterPro:IPR018029), C2 calcium/lipid-binding domain, CaLB (InterPro:IPR008973), C2 calcium-dependent membrane targeting (InterPro:IPR000008); BEST Arabidopsis thaliana protein match is: Calcium-dependent lipid-binding (CaLB domain) family protein (TAIR:AT1…	GTPase activating protein	Signaling.Signaling pathway.G-protein signaling pathway
35.2	not assigned.unknown	VIT_04s0008g01730	152.35	541.722	1.83016	255.53	695.108	1.44374	no hits & (original description: Putative uncharacterized protein OS=Vitis vinifera GN=VIT_04s0008g01730 PE=4 SV=1)	PSBX (photosystem II subunit X)	Metabolism.Primary metabolism.Generation of metabolite precursors and energy.Photosynthesis.Photosystem II
35.2	not assigned.unknown	VIT_00s0532g00040	81.113	211.751	1.38436	90.3794	243.111	1.42755	no hits & (original description: Putative uncharacterized protein OS=Vitis vinifera GN=VIT_00s0532g00040 PE=4 SV=1)	No hit	No hit
35.1	not assigned.no ontology	VIT_16s0100g00010	430.761	892.176	1.05044	327.943	878.897	1.42225	'(at5g62180 : 342.0) carboxyesterase 20 (CXE20); INVOLVED IN: metabolic process; LOCATED IN: cellular_component unknown; EXPRESSED IN: root, flower; EXPRESSED DURING: petal differentiation and expansion stage; CONTAINS InterPro DOMAIN/s: Alpha/beta hydrolase fold-3 (InterPro:IPR013094); BEST Arabidopsis thaliana protein match is: alpha/beta-Hydrolases superfamily protein (TAIR:AT2G45600.1); Has 9…	Carboxyesterase 20 CXE20	Metabolism.Cellular metabolism.Esterase activity
35.1	not assigned.no ontology	VIT_02s0025g04540	104.996	296.247	1.49647	152.998	409.495	1.42033	'(at4g22990 : 1042.0) Major Facilitator Superfamily with SPX (SYG1/Pho81/XPR1) domain-containing protein; FUNCTIONS IN: molecular_function unknown; INVOLVED IN: transmembrane transport; LOCATED IN: cellular_component unknown; CONTAINS InterPro DOMAIN/s: SPX, N-terminal (InterPro:IPR004331), Major facilitator superfamily MFS-1 (InterPro:IPR011701), Major facilitator superfamily, general substrate …	Beta-lactamase, class A	Metabolism.Secondary metabolism.Penicillin and cephalosporin biosynthesis
35.2	not assigned.unknown	VIT_06s0004g07930	64.205	142.564	1.15085	68.4977	183.071	1.41828	'(at3g51620 : 479.0) PAP/OAS1 substrate-binding domain superfamily; BEST Arabidopsis thaliana protein match is: nucleotidyltransferases (TAIR:AT3G61690.1); Has 386 Blast hits to 356 proteins in 104 species: Archae - 0; Bacteria - 4; Metazoa - 102; Fungi - 40; Plants - 181; Viruses - 0; Other Eukaryotes - 59 (source: NCBI BLink). & (gnl|cdd|37117 : 177.0) no description available & (reliability: 9…	Nucleotidyltransferase family	Unknown
35.2	not assigned.unknown	VIT_11s0016g00120	86.0258	179.665	1.06247	99.7087	258.903	1.37662	no hits & (original description: Putative uncharacterized protein OS=Vitis vinifera GN=VIT_11s0016g00120 PE=4 SV=1)	Omega-6 fatty acid desaturase, chloroplast (FAD6) (FADC)	Metabolism.Primary metabolism.Lipid metabolism.Fatty acid metabolism.Fatty acid biosynthesis.Unsaturated fatty acid biosynthesis
35.2	not assigned.unknown	VIT_18s0001g11130	197.272	455.918	1.20858	180.973	469.225	1.37451	'(at2g26530 : 141.0) unknown function; AR781; FUNCTIONS IN: molecular_function unknown; INVOLVED IN: biological_process unknown; LOCATED IN: plasma membrane; EXPRESSED IN: 21 plant structures; EXPRESSED DURING: 10 growth stages; CONTAINS InterPro DOMAIN/s: Protein of unknown function DUF1645 (InterPro:IPR012442); BEST Arabidopsis thaliana protein match is: Protein of unknown function (DUF1645) (T…	Calmodulin-binding protein AR781	Signaling.Signaling pathway.Calcium sensors and Signaling
35.1	not assigned.no ontology	VIT_03s0063g01870	342.205	802.63	1.22987	394.571	1022.54	1.3738	'(gnl|cdd|69104 : 245.0) no description available & (at3g50830 : 210.0) cold acclimation protein WCOR413-like protein beta form. Transcript is not detectable.; cold-regulated 413-plasma membrane 2 (COR413-PM2); FUNCTIONS IN: molecular_function unknown; INVOLVED IN: response to stress; LOCATED IN: plasma membrane; EXPRESSED IN: 24 plant structures; EXPRESSED DURING: 13 growth stages; CONTAINS Inte…	Cold acclimation protein WCOR413 protein beta form	Response to stimulus.Stress response.Abiotic stress response.Temperature stress response.Cold stress response
35.2	not assigned.unknown	VIT_02s0012g01220	183.085	514.58	1.49088	217.937	563.505	1.37052	'(at2g35260 : 401.0) unknown protein; FUNCTIONS IN: molecular_function unknown; INVOLVED IN: biological_process unknown; LOCATED IN: chloroplast; EXPRESSED IN: 21 plant structures; EXPRESSED DURING: 13 growth stages; BEST Arabidopsis thaliana protein match is: unknown protein (TAIR:AT4G17840.1); Has 42 Blast hits to 42 proteins in 14 species: Archae - 0; Bacteria - 0; Metazoa - 0; Fungi - 0; Plan…	Unknown protein	Unknown
35.2	not assigned.unknown	VIT_11s0016g05530	546.454	1566	1.51891	553.621	1387.45	1.32547	no hits & (original description: Putative uncharacterized protein OS=Vitis vinifera GN=VIT_11s0016g05530 PE=4 SV=1)	Plastocyanin domain-containing protein	Metabolism.Primary metabolism.Generation of metabolite precursors and energy.Photosynthesis.Photosynthetic-chain phosphorylation
35.2	not assigned.unknown	VIT_17s0000g03820	139.444	316.585	1.18291	153.982	383.21	1.31537	no hits & (original description: Putative uncharacterized protein OS=Vitis vinifera GN=VIT_17s0000g03820 PE=4 SV=1)	Unknown protein	Unknown
35.2	not assigned.unknown	VIT_17s0000g02160	70.1786	178.608	1.3477	77.0229	191.347	1.31284	'(at3g17930 : 102.0) unknown protein; FUNCTIONS IN: molecular_function unknown; INVOLVED IN: biological_process unknown; LOCATED IN: chloroplast thylakoid membrane; EXPRESSED IN: 22 plant structures; EXPRESSED DURING: 13 growth stages; CONTAINS InterPro DOMAIN/s: Protein of unknown function DUF3007 (InterPro:IPR021562); Has 236 Blast hits to 236 proteins in 83 species: Archae - 0; Bacteria - 117;…	Unknown protein	Unknown
35.1	not assigned.no ontology	VIT_17s0000g09190	206.406	607.199	1.55669	297.71	738.516	1.31072	'(at3g26510 : 138.0) Octicosapeptide/Phox/Bem1p family protein; CONTAINS InterPro DOMAIN/s: Octicosapeptide/Phox/Bem1p (InterPro:IPR000270); BEST Arabidopsis thaliana protein match is: octicosapeptide/Phox/Bem1p (PB1) domain-containing protein (TAIR:AT1G70640.1); Has 35333 Blast hits to 34131 proteins in 2444 species: Archae - 798; Bacteria - 22429; Metazoa - 974; Fungi - 991; Plants - 531; Virus…	Octicosapeptide/Phox/Bem1p (PB1) domain-containing protein	Unknown
35.2	not assigned.unknown	VIT_13s0101g00460	326.496	751.945	1.20356	344.821	845.742	1.29437	no hits & (original description: Putative uncharacterized protein OS=Vitis vinifera GN=VIT_13s0101g00460 PE=4 SV=1)	No hit	No hit
35.1	not assigned.no ontology	VIT_12s0178g00040	153.437	438.915	1.5163	201.119	485.829	1.2724	'(at5g64170 : 282.0) dentin sialophosphoprotein-related; FUNCTIONS IN: molecular_function unknown; INVOLVED IN: biological_process unknown; LOCATED IN: cellular_component unknown; EXPRESSED IN: 17 plant structures; EXPRESSED DURING: 9 growth stages; BEST Arabidopsis thaliana protein match is: unknown protein (TAIR:AT3G54500.2); Has 181 Blast hits to 169 proteins in 40 species: Archae - 2; Bacteri…	Dentin sialophosphoprotein	Unclear
35.2	not assigned.unknown	VIT_02s0025g01430	98.869	274.525	1.47335	82.6907	198.762	1.26525	'(at5g53110 : 207.0) RING/U-box superfamily protein; FUNCTIONS IN: zinc ion binding; INVOLVED IN: biological_process unknown; LOCATED IN: endomembrane system; EXPRESSED IN: 8 plant structures; EXPRESSED DURING: 4 anthesis, C globular stage, petal differentiation and expansion stage; CONTAINS InterPro DOMAIN/s: Zinc finger, RING-type (InterPro:IPR001841), Zinc finger, C3HC4 RING-type (InterPro:IPR…	Zinc finger (C3HC4-type ring finger) family protein ATL1E	Regulation overview.Regulation of gene expression.Regulation of transcription.Transcription factor.Zinc finger C3HC4 family transcription factor
35.2	not assigned.unknown	VIT_01s0011g02320	388.867	1308.66	1.75074	278.35	655.273	1.23519	'(gnl|cdd|70353 : 387.0) no description available & (at1g13530 : 332.0) Protein of unknown function (DUF1262); CONTAINS InterPro DOMAIN/s: Protein of unknown function DUF1262 (InterPro:IPR010683); BEST Arabidopsis thaliana protein match is: Protein of unknown function (DUF1262) (TAIR:AT1G13500.1); Has 101 Blast hits to 94 proteins in 9 species: Archae - 0; Bacteria - 0; Metazoa - 0; Fungi - 0; Pl…	Unknown protein	Unknown
35.2	not assigned.unknown	VIT_12s0028g00580	100.217	257.71	1.36263	117.683	275.187	1.22551	'(at5g64230 : 180.0) unknown protein; FUNCTIONS IN: molecular_function unknown; INVOLVED IN: biological_process unknown; LOCATED IN: endomembrane system; EXPRESSED IN: 9 plant structures; EXPRESSED DURING: 4 anthesis, petal differentiation and expansion stage; BEST Arabidopsis thaliana protein match is: unknown protein (TAIR:AT3G19920.1); Has 35333 Blast hits to 34131 proteins in 2444 species: Ar…	Unknown protein	Unknown
35.2	not assigned.unknown	VIT_13s0019g01100	201.128	434.154	1.11009	173.653	394.28	1.18301	'(at2g39650 : 291.0) Protein of unknown function (DUF506) ; CONTAINS InterPro DOMAIN/s: Protein of unknown function DUF506, plant (InterPro:IPR006502); BEST Arabidopsis thaliana protein match is: Protein of unknown function (DUF506) (TAIR:AT2G38820.2); Has 395 Blast hits to 393 proteins in 24 species: Archae - 0; Bacteria - 0; Metazoa - 0; Fungi - 0; Plants - 393; Viruses - 0; Other Eukaryotes - …	Unknown protein	Unknown
35.2	not assigned.unknown	VIT_07s0005g03540	138.283	365.823	1.40352	195.573	430.671	1.13888	no hits & (original description: Putative uncharacterized protein OS=Vitis vinifera GN=VIT_07s0005g03540 PE=4 SV=1)	Plastid-specific 50S ribosomal protein 6	Metabolism.Primary metabolism.Protein metabolism and modification.Protein synthesis.Translation
35.1	not assigned.no ontology	VIT_03s0038g04590	85.8551	255.25	1.57193	98.543	215.486	1.12877	'(at2g16365 : 152.0) F-box family protein; FUNCTIONS IN: molecular_function unknown; INVOLVED IN: response to karrikin; LOCATED IN: cellular_component unknown; EXPRESSED IN: 22 plant structures; EXPRESSED DURING: 13 growth stages; CONTAINS InterPro DOMAIN/s: F-box domain, cyclin-like (InterPro:IPR001810); BEST Arabidopsis thaliana protein match is: F-box family protein (TAIR:AT2G16300.1); Has 302…	F-box domain containing protein	Metabolism.Primary metabolism.Protein metabolism and modification.Proteolysis.cytoplasmic and nuclear protein degradation.Ubiquitin-mediated proteolysis
35.2	not assigned.unknown	VIT_17s0000g08220	135.246	317.821	1.23263	158.108	345.506	1.1278	'(at1g27510 : 623.0) FUNCTIONS IN: DNA binding, nuclease activity; INVOLVED IN: response to singlet oxygen; LOCATED IN: thylakoid membrane; EXPRESSED IN: 22 plant structures; EXPRESSED DURING: 13 growth stages; CONTAINS InterPro DOMAIN/s: Protein of unknown function DUF3506 (InterPro:IPR021894), UvrB/UvrC protein (InterPro:IPR001943); BEST Arabidopsis thaliana protein match is: Protein of unknown…	Unknown protein	Unknown
35.2	not assigned.unknown	VIT_09s0002g06300	50.7951	153.899	1.59923	90.4096	197.335	1.1261	no hits & (original description: Putative uncharacterized protein OS=Vitis vinifera GN=VIT_09s0002g06300 PE=4 SV=1)	Unknown	Unknown
35.2	not assigned.unknown	VIT_18s0001g10730	330.89	780.866	1.23872	334.994	723.919	1.11169	'(at5g44250 : 515.0) Protein of unknown function DUF829, transmembrane 53; FUNCTIONS IN: molecular_function unknown; INVOLVED IN: biological_process unknown; LOCATED IN: peroxisome; EXPRESSED IN: 24 plant structures; EXPRESSED DURING: 15 growth stages; CONTAINS InterPro DOMAIN/s: Protein of unknown function DUF829, transmembrane 53 (InterPro:IPR008547); BEST Arabidopsis thaliana protein match is:…	Unknown protein	Unknown
35.2	not assigned.unknown	VIT_13s0156g00150	196.492	453.099	1.20536	238.806	511.082	1.09772	no hits & (original description: Putative uncharacterized protein OS=Vitis vinifera GN=VIT_13s0156g00150 PE=4 SV=1)	Unknown	Unknown
35.2	not assigned.unknown	VIT_18s0001g12430	164.678	367.312	1.15736	172.388	367.684	1.09281	'(at1g75180 : 334.0) Erythronate-4-phosphate dehydrogenase family protein; BEST Arabidopsis thaliana protein match is: Erythronate-4-phosphate dehydrogenase family protein (TAIR:AT1G19400.2); Has 35333 Blast hits to 34131 proteins in 2444 species: Archae - 798; Bacteria - 22429; Metazoa - 974; Fungi - 991; Plants - 531; Viruses - 0; Other Eukaryotes - 9610 (source: NCBI BLink). & (reliability: 66…	Unknown protein	Unknown
[truncated: 137 more rows]

## Sheet: 21-80DAG specific TN21
411 elements DE over time exclusively in TN21
Bin	BIN name	Transcripts	TN21/110R_21 DAG	TN21/110R_80DAG	log2fdc	Description	Functional annotation by Grimplet et al., 2012
[truncated: 414 more rows]

## Sheet: 21-80DAG specific TN112
416 elements DE over time exclusively in TN112
Bin	BIN name	Transcripts	TN112/110R_21DAG	TN112/110R_80DAG	log2fdc	Description	Grimplet et al., 2012 Functional annotation				FDR	p -value
[truncated: 432 more rows]

## Sheet: Heatmap TN21
ENSEMBL ID	BIN	Grimplet		MERGE_Functional Annotation -		TN21 21 DAG	TN21_80DAG	log2foldchange	TN112 21 DAG	TN112_80DAG	foldchange
[truncated: 108 more rows]

## Sheet: Heatmap TN112
ENSEMBL ID	BIN CATEGORY (MERCATOR)	Grimplet et al., 2012 Functional annotation						MERGE_ Functional Annotation -	TN21 21 DAG	TN21_80DAG	log2foldchange	TN112 21 DAG	TN112_80DAG	log2foldchange
[truncated: 90 more rows]
